# Supplementary material for: Hypoxia-mediated translational activation of ITGB3 in breast cancer cells enhances TGF-β signaling and malignant features in vitro and in vivo
Source: Oncotarget. 2017 Dec 12;8(70):114856–76. doi: 10.18632/oncotarget.23145 (PMC5777738; doi:10.18632/oncotarget.23145)
Supplement: Supplementary file 2 [file oncotarget-08-114856-s002.xlsx]

## Sheet: MCF10A
Hypoxia + PP242									Hypoxia									Normoxia + PP242
gene	Gene symbol	log2FC poly	FDR poly	log2FC total	FDR total	diff logs	z-score		gene	Gene symbol	log2FC poly	FDR poly	log2FC total	FDR total	diff logs	z-score		gene	Gene symbol	log2FC poly	FDR poly	log2FC total	FDR total	diff logs	z-score
ENSG00000166106.3	ADAMTS15	-3.30692	0.000911339	-8.15672	5.21363e-07	4.8498	7.23497		ENSG00000156222.11	SLC28A1	6.87332	0.0033727	3.50367	0.126403	3.36965	9.92864		ENSG00000101276.14	SLC52A3	3.62689	0.0281402	1.1288	0.85614	2.49809	3.76708
ENSG00000080031.9	PTPRH	9.03739	5.52851e-07	5.57262	4.69072e-05	3.46477	5.18219		ENSG00000080031.9	PTPRH	6.49687	0.00667276	3.32618	0.102204	3.17069	9.34899		ENSG00000204577.11	LILRB3	3.6928	0.0926274	1.55566	0.810932	2.13714	3.23154
ENSG00000243232.4	PCDHAC2	3.06214	0.00886116	-0.382103	0.843446	3.44425	5.15177		ENSG00000015568.12	RGPD5	3.02643	0.0629281	0.262181	1	2.76425	8.16485		ENSG00000270149.5	RP11-544M22.13	3.21339	0.0112044	1.26355	0.805167	1.94984	2.95365
ENSG00000156222.11	SLC28A1	8.00788	2.71041e-05	4.93416	0.00111497	3.07372	4.6026		ENSG00000197632.8	SERPINB2	5.40388	0.0812328	3.05864	0.839432	2.34524	6.9441		ENSG00000197632.8	SERPINB2	5.29018	0.0895294	3.43294	0.757456	1.85724	2.81626
ENSG00000015568.12	RGPD5	2.13863	0.0798696	-0.920625	0.565981	3.05925	4.58116		ENSG00000054356.13	PTPRN	9.66749	4.60188e-13	7.51517	3.00999e-12	2.15232	6.38204		ENSG00000175426.10	PCSK1	3.06211	0.0811057	1.25577	0.846184	1.80634	2.74074
ENSG00000213420.7	GPC2	2.28789	0.0104297	-0.393216	0.760512	2.68111	4.02071		ENSG00000177453.7	NIM1K	5.9867	1.62412e-09	3.94575	3.50156e-06	2.04095	6.05757		ENSG00000151967.18	SCHIP1	1.55591	0.026446	-0.220076	0.926612	1.77598	2.6957
ENSG00000279487.1	AC234582.1	3.8815	0.00232971	1.20325	0.430032	2.67825	4.01647		ENSG00000101276.14	SLC52A3	3.19983	0.0940816	1.40646	0.792252	1.79337	5.33627		ENSG00000131747.14	TOP2A	1.72367	0.08572	0.308759	0.921556	1.41491	2.15999
ENSG00000204577.11	LILRB3	6.41286	1.80728e-06	3.81923	0.00102003	2.59363	3.89105		ENSG00000140297.12	GCNT3	4.5576	0.000430158	2.98047	0.0322218	1.57713	4.70627		ENSG00000100345.20	MYH9	1.5845	0.0456217	0.244004	0.924025	1.3405	2.04959
ENSG00000177453.7	NIM1K	4.88953	8.25666e-07	2.36746	0.00772822	2.52207	3.78499		ENSG00000175426.10	PCSK1	3.53654	0.0228474	2.00918	0.37605	1.52736	4.56127		ENSG00000131016.16	AKAP12	2.95248	0.00182378	1.64781	0.309744	1.30467	1.99643
ENSG00000146250.6	PRSS35	8.725	5.72825e-07	6.45668	8.63281e-05	2.26832	3.4089		ENSG00000282988.1	RP1-34B20.21	2.90891	0.0242265	1.44654	0.699327	1.46237	4.37192		ENSG00000102038.15	SMARCA1	1.33807	0.068508	0.0822846	0.972237	1.25578	1.92389
ENSG00000253873.5	PCDHGA11	2.00019	0.0359697	-0.162288	0.924609	2.16248	3.25204		ENSG00000186517.13	ARHGAP30	3.16674	0.0910009	1.77511	0.656862	1.39163	4.16583		ENSG00000090889.11	KIF4A	1.26863	0.0930494	0.0651177	0.97763	1.20351	1.84634
ENSG00000115602.16	IL1RL1	8.31398	4.35794e-07	6.27705	3.0237e-05	2.03693	3.06596		ENSG00000279487.1	AC234582.1	3.75998	0.0172953	2.4013	0.231032	1.35869	4.06986		ENSG00000049323.15	LTBP1	1.88159	0.00380953	0.734076	0.798222	1.14751	1.76325
ENSG00000186517.13	ARHGAP30	3.06907	0.021091	1.06845	0.506185	2.00063	3.01216		ENSG00000112053.13	SLC26A8	4.65154	0.00357746	3.44935	0.0544332	1.20219	3.61391		ENSG00000111897.6	SERINC1	1.438	0.086006	0.319537	0.907833	1.11846	1.72015
ENSG00000270149.5	RP11-544M22.13	3.43904	0.000668518	1.49696	0.197205	1.94208	2.92538		ENSG00000146250.6	PRSS35	7.2451	0.000115272	6.10027	0.000699849	1.14482	3.44676		ENSG00000188641.12	DPYD	1.41614	0.0580488	0.309605	0.903978	1.10654	1.70247
ENSG00000101276.14	SLC52A3	4.96607	2.38429e-05	3.04872	0.00317668	1.91735	2.88873		ENSG00000197093.10	GAL3ST4	2.33283	0.0699175	1.29048	0.72275	1.04235	3.14823		ENSG00000164330.16	EBF1	2.19209	0.090938	1.16414	0.780449	1.02795	1.58587
ENSG00000206344.6	HCG27	2.88991	0.0215308	1.0471	0.427855	1.84281	2.77825		ENSG00000171450.5	CDK5R2	3.21382	0.0204106	2.19064	0.239667	1.02318	3.09238		ENSG00000115414.18	FN1	1.6503	0.0658635	0.629425	0.858019	1.02087	1.57536
ENSG00000054356.13	PTPRN	9.25181	4.58544e-12	7.48183	2.21489e-12	1.76997	2.67029		ENSG00000151967.18	SCHIP1	1.77593	0.0051136	0.787526	0.700987	0.988403	2.99106		ENSG00000078142.11	PIK3C3	1.26964	0.08725	0.278664	0.90967	0.990981	1.53102
ENSG00000125845.6	BMP2	4.49719	3.98202e-06	2.73798	0.00605074	1.75921	2.65434		ENSG00000105519.13	CAPS	1.75025	0.00326429	0.874638	0.52686	0.875616	2.66246		ENSG00000138002.14	IFT172	1.37586	0.0688214	0.387605	0.889058	0.988257	1.52697
ENSG00000149646.12	CNBD2	2.09019	0.0563226	0.354858	0.82449	1.73533	2.61895		ENSG00000170909.13	OSCAR	3.86121	0.000164323	2.98663	0.000813741	0.87458	2.65944		ENSG00000130755.12	GMFG	4.34357	0.000827297	3.36386	0.0213726	0.979712	1.5143
ENSG00000116106.11	EPHA4	1.93005	0.010643	0.254101	0.837868	1.67595	2.53094		ENSG00000147697.8	GSDMC	4.43866	0.00225941	3.56769	0.0116424	0.870972	2.64893		ENSG00000117139.16	KDM5B	1.45349	0.08572	0.480133	0.875165	0.973359	1.50487
ENSG00000164330.16	EBF1	2.96839	0.000867805	1.30726	0.205462	1.66113	2.50898		ENSG00000104327.7	CALB1	5.71823	0.0065441	4.85434	0.0177157	0.863898	2.62832		ENSG00000185262.8	UBALD2	1.69624	0.0252395	2.75412	2.81783e-05	-1.05788	-1.50883
ENSG00000175426.10	PCSK1	5.05474	1.9086e-05	3.41264	0.00213127	1.64211	2.48079		ENSG00000105376.4	ICAM5	3.13091	2.53435e-05	2.28466	0.00209959	0.846249	2.5769		ENSG00000198053.11	SIRPA	-1.71854	0.0257639	-0.647889	0.854033	-1.07065	-1.52777
ENSG00000182261.3	NLRP10	3.18904	0.00391034	1.59197	0.213738	1.59707	2.41403		ENSG00000119950.20	MXI1	2.6724	5.00958e-08	1.83559	0.000533596	0.836818	2.54942		ENSG00000282034.1	RP11-2C24.9	-1.28109	0.0675443	-0.206271	0.924978	-1.07482	-1.53396
ENSG00000188033.9	ZNF490	2.11484	0.00783443	0.524909	0.643327	1.58993	2.40345		ENSG00000197467.13	COL13A1	1.95777	0.0122937	1.12485	0.478985	0.832915	2.53805		ENSG00000183876.8	ARSI	-2.24678	0.00744417	-1.13662	0.597595	-1.11016	-1.58639
ENSG00000140297.12	GCNT3	5.8361	2.76463e-07	4.25201	6.72133e-05	1.58409	2.39479		ENSG00000129521.13	EGLN3	6.5959	3.29411e-25	5.79674	1.63496e-21	0.79916	2.43971		ENSG00000176294.4	OR4N2	-1.95592	0.0588585	-0.83233	0.854363	-1.12359	-1.60632
ENSG00000176020.8	AMIGO3	9.21468	0.0277173	7.70051	0.0702096	1.51417	2.29116		ENSG00000115008.5	IL1A	4.45559	3.20036e-07	3.69785	7.94152e-06	0.757734	2.31902		ENSG00000184160.7	ADRA2C	-1.72852	0.0826853	-0.567479	0.872587	-1.16104	-1.66188
ENSG00000004139.13	SARM1	2.42983	0.00624202	0.924853	0.400122	1.50498	2.27754		ENSG00000204540.10	PSORS1C1	1.7405	0.00862626	1.01563	0.39041	0.724871	2.22327		ENSG00000254858.9	MPV17L2	-1.39549	0.0898144	-0.205953	0.937202	-1.18954	-1.70417
ENSG00000151967.18	SCHIP1	2.60762	5.19852e-07	1.21144	0.0363468	1.39617	2.11627		ENSG00000160973.7	FOXH1	3.50947	0.0214844	2.81926	0.0278694	0.690211	2.1223		ENSG00000090621.13	PABPC4	-1.04279	0.0895294	0.155896	0.936946	-1.19868	-1.71773
ENSG00000197837.3	HIST4H4	2.32365	0.083685	0.970564	0.563666	1.35309	2.05242		ENSG00000134548.9	SPX	2.55941	0.0315826	1.89605	0.0768579	0.663357	2.04406		ENSG00000147168.12	IL2RG	2.6812	0.0926274	3.90069	0.0643315	-1.2195	-1.74862
ENSG00000147697.8	GSDMC	5.12541	2.63775e-05	3.77316	0.00154574	1.35224	2.05116		ENSG00000145491.11	ROPN1L	2.79686	0.00185527	2.13424	0.0495361	0.662622	2.04192		ENSG00000172789.3	HOXC5	-2.20673	0.0919549	-0.947736	0.85439	-1.25899	-1.80721
ENSG00000105376.4	ICAM5	4.54203	3.39585e-11	3.23162	5.20511e-07	1.31042	1.98918		ENSG00000069812.11	HES2	2.35493	0.0103676	1.70094	0.114071	0.653982	2.01674		ENSG00000100739.10	BDKRB1	-4.55511	3.32089e-10	-3.29429	3.74295e-05	-1.26082	-1.80993
ENSG00000135898.9	GPR55	6.56584	8.01424e-08	5.26277	1.27145e-07	1.30307	1.97829		ENSG00000205593.11	DENND6B	1.63617	0.0658386	0.999499	0.602876	0.636671	1.96631		ENSG00000105963.13	ADAP1	-2.03517	0.0243812	-0.769479	0.848931	-1.26569	-1.81715
ENSG00000120327.6	PCDHB14	1.94171	0.00120249	0.639428	0.430429	1.30228	1.97712		ENSG00000178226.10	PRSS36	2.61205	0.02604	1.97789	0.107048	0.634161	1.959		ENSG00000159208.15	CIART	-2.24747	0.0014437	-0.849224	0.747251	-1.39824	-2.01381
ENSG00000130812.10	ANGPTL6	2.0633	0.0180733	0.761166	0.514738	1.30214	1.97691		ENSG00000113369.8	ARRDC3	2.47262	0.0047697	1.83919	0.0807265	0.633428	1.95686		ENSG00000099822.2	HCN2	-1.60296	0.0716275	-0.182339	0.951557	-1.42062	-2.04702
ENSG00000073756.11	PTGS2	2.64783	9.40484e-05	1.3537	0.0762345	1.29414	1.96505		ENSG00000170465.9	KRT6C	4.064	0.000574053	3.43603	0.00706743	0.627968	1.94095		ENSG00000187446.11	CHP1	-1.40627	0.0149329	0.0876315	0.969138	-1.4939	-2.15574
ENSG00000138311.15	ZNF365	-2.19858	0.000493027	-3.48694	1.00356e-07	1.28836	1.95649		ENSG00000092068.18	SLC7A8	2.34643	0.000153246	1.73413	0.0103644	0.612299	1.8953		ENSG00000171227.6	TMEM37	-1.70401	0.063664	-0.181168	0.952131	-1.52284	-2.19868
ENSG00000156869.12	FRRS1	2.07532	0.0204362	0.790333	0.507715	1.28499	1.95149		ENSG00000181458.10	TMEM45A	4.74138	4.48683e-25	4.12977	5.34232e-20	0.611612	1.8933		ENSG00000164346.9	NSA2	-1.09058	0.0924423	0.481775	0.85614	-1.57235	-2.27213
ENSG00000143512.12	HHIPL2	2.04896	0.010677	0.771737	0.468181	1.27722	1.93998		ENSG00000185352.8	HS6ST3	2.69775	0.0219867	2.09796	0.141945	0.599785	1.85885		ENSG00000171421.12	MRPL36	-1.67174	0.0274057	-0.0762319	0.976795	-1.59551	-2.3065
ENSG00000125844.15	RRBP1	1.20923	0.060593	-0.0676892	0.954746	1.27692	1.93953		ENSG00000273802.2	HIST1H2BG	3.44486	0.0033255	2.85282	0.0216955	0.592042	1.83629		ENSG00000170275.14	CRTAP	-1.29269	0.026446	0.361016	0.87671	-1.65371	-2.39285
ENSG00000003137.8	CYP26B1	-1.1841	0.0662358	-2.42919	7.45546e-05	1.24509	1.89236		ENSG00000113108.17	APBB3	2.01578	0.000771781	1.42994	0.0483148	0.585833	1.8182		ENSG00000259316.8	CTD-2116N17.1	-1.29987	0.080241	0.396858	0.884661	-1.69672	-2.45666
ENSG00000177943.13	MAMDC4	2.01384	0.048699	0.778484	0.550829	1.23536	1.87793		ENSG00000124116.18	WFDC3	3.92076	3.73507e-05	3.41447	0.000237618	0.506297	1.58648		ENSG00000166803.10	KIAA0101	-1.2493	0.08572	0.485914	0.858019	-1.73521	-2.51377
ENSG00000131016.16	AKAP12	2.65867	0.000849255	1.42365	0.119441	1.23502	1.87743		ENSG00000107551.20	RASSF4	3.83954	8.22506e-08	3.34978	9.71104e-07	0.489758	1.53829		ENSG00000171388.11	APLN	-4.12243	3.9259e-05	-2.3738	0.0199559	-1.74863	-2.53368
ENSG00000153234.13	NR4A2	2.70327	0.000622572	1.48099	0.103049	1.22228	1.85855		ENSG00000092964.16	DPYSL2	1.49944	0.00715256	1.0196	0.196435	0.479838	1.50939		ENSG00000143545.8	RAB13	-1.53225	0.0141956	0.28006	0.904765	-1.81231	-2.62816
ENSG00000163328.13	GPR155	2.27859	0.00370996	1.05708	0.272803	1.22151	1.85741		ENSG00000188266.13	HYKK	-1.89216	0.0811774	-1.33733	0.417061	-0.554826	-1.50503		ENSG00000156467.9	UQCRB	-1.34935	0.0926274	0.563001	0.858019	-1.91235	-2.77658
ENSG00000113369.8	ARRDC3	1.90283	0.0122695	0.69184	0.497256	1.21099	1.84182		ENSG00000039987.6	BEST2	2.92289	0.00360317	3.51212	0.000222711	-0.589228	-1.60526		ENSG00000135390.17	ATP5G2	-1.51029	0.08572	0.632229	0.85614	-2.14252	-3.11808
ENSG00000160013.8	PTGIR	3.67815	2.2479e-05	2.50502	0.00466365	1.17313	1.7857		ENSG00000168306.12	ACOX2	-1.50737	0.0910912	-0.902291	0.732564	-0.60508	-1.65144		ENSG00000142937.11	RPS8	-1.57878	0.0967711	0.705362	0.85439	-2.28414	-3.3282
ENSG00000112972.14	HMGCS1	1.67815	0.0296173	0.506946	0.649092	1.1712	1.78284		ENSG00000143320.8	CRABP2	3.0287	1.11708e-05	3.64203	9.03433e-08	-0.613327	-1.67547		ENSG00000116251.9	RPL22	-1.69399	0.0345861	0.614088	0.858019	-2.30807	-3.3637
ENSG00000114270.15	COL7A1	1.43633	0.0896775	0.272312	0.839275	1.16402	1.7722		ENSG00000165507.8	C10orf10	6.92699	3.00592e-22	7.60635	1.108e-23	-0.679363	-1.86786		ENSG00000156508.17	EEF1A1	-1.63967	0.0882294	0.677913	0.858019	-2.31758	-3.37781
ENSG00000171450.5	CDK5R2	3.78112	0.000499986	2.63172	0.0203981	1.1494	1.75053		ENSG00000145526.11	CDH18	1.50308	0.0285014	2.18256	0.000140024	-0.679475	-1.86818		ENSG00000197728.9	RPS26	-1.70598	0.0695291	0.623021	0.858452	-2.329	-3.39476
ENSG00000181222.14	POLR2A	1.76082	0.00855362	0.631147	0.483204	1.12967	1.72129		ENSG00000180176.14	TH	2.57968	0.0210796	3.26865	0.000318516	-0.688965	-1.89583		ENSG00000123349.13	PFDN5	-1.61685	0.0333151	0.721236	0.815008	-2.33809	-3.40824
ENSG00000100918.12	REC8	1.98935	0.0810167	0.863448	0.522538	1.1259	1.7157		ENSG00000259171.1	RP11-903H12.5	2.55861	0.000466619	3.38327	1.31004e-06	-0.824662	-2.29117		ENSG00000065978.17	YBX1	-1.93972	0.00502756	0.413384	0.888328	-2.3531	-3.43051
ENSG00000136051.13	KIAA1033	1.62898	0.0380554	0.50847	0.652373	1.12051	1.70771		ENSG00000158406.4	HIST1H4H	3.13202	0.000656386	3.96441	5.58949e-06	-0.832387	-2.31368		ENSG00000124614.13	RPS10	-1.61865	0.0716275	0.734895	0.84259	-2.35354	-3.43117
ENSG00000154736.5	ADAMTS5	1.99915	0.0358866	0.882593	0.490612	1.11656	1.70186		ENSG00000119938.8	PPP1R3C	3.44181	0.000359402	4.34848	3.38009e-06	-0.90667	-2.5301		ENSG00000131469.12	RPL27	-1.67746	0.0615329	0.679148	0.85614	-2.35661	-3.43572
ENSG00000134363.11	FST	2.02436	0.00388422	0.908797	0.307208	1.11556	1.70038		ENSG00000100290.2	BIK	-2.40063	0.0619757	-1.40609	0.692739	-0.994539	-2.7861		ENSG00000063177.12	RPL18	-1.67072	0.0802072	0.721965	0.854033	-2.39268	-3.48924
ENSG00000125740.13	FOSB	1.99076	0.0542082	0.87625	0.485928	1.11451	1.69882		ENSG00000135423.12	GLS2	-2.10881	0.0709308	-1.0627	0.817533	-1.04612	-2.93638		ENSG00000163682.15	RPL9	-1.68279	0.0387593	0.736449	0.826683	-2.41923	-3.52863
ENSG00000100345.20	MYH9	1.61981	0.00688154	0.511565	0.540132	1.10824	1.68953		ENSG00000152611.11	CAPSL	-2.52861	0.0800396	-1.39384	0.768636	-1.13477	-3.19465		ENSG00000171863.12	RPS7	-1.83438	0.0218411	0.589048	0.858019	-2.42343	-3.53486
ENSG00000196659.9	TTC30B	1.45659	0.0176544	0.34886	0.707767	1.10773	1.68877		ENSG00000147168.12	IL2RG	4.37078	8.74939e-05	5.6143	1.44645e-05	-1.24352	-3.51149		ENSG00000169100.13	SLC25A6	-1.64009	0.0502834	0.785552	0.810932	-2.42565	-3.53815
ENSG00000142178.7	SIK1	2.34895	0.00447441	1.24224	0.205635	1.10671	1.68726		ENSG00000150551.10	LYPD1	-4.18249	0.00122545	-2.87947	0.0391636	-1.30302	-3.68484		ENSG00000137154.12	RPS6	-1.82832	0.0289173	0.598244	0.858452	-2.42656	-3.5395
ENSG00000128052.8	KDR	1.4056	0.0971049	0.299363	0.821628	1.10623	1.68655		ENSG00000152076.18	CCDC74B	-1.89695	0.0891423	-0.390826	1	-1.50613	-4.27658		ENSG00000167526.13	RPL13	-1.77353	0.0971489	0.660715	0.858452	-2.43425	-3.55091
ENSG00000080573.6	COL5A3	2.87123	0.00202607	1.76848	0.0762034	1.10275	1.68139		ENSG00000101265.15	RASSF2	2.59754	0.0270046	4.39695	0.000129921	-1.79941	-5.13103		ENSG00000156482.10	RPL30	-1.6987	0.0520645	0.736118	0.84259	-2.43482	-3.55176
ENSG00000168016.13	TRANK1	1.49787	0.0625762	0.401577	0.738616	1.09629	1.67182		ENSG00000105141.5	CASP14	7.16544	2.41818e-10	9.34907	4.90739e-12	-2.18363	-6.25043		ENSG00000147604.13	RPL7	-1.65247	0.0321901	0.788797	0.801191	-2.44126	-3.56131
ENSG00000032219.18	ARID4A	1.68228	0.0741268	0.609166	0.644355	1.07312	1.63748		ENSG00000166589.12	CDH16	4.04716	0.0400271	7.5671	0.000875904	-3.51994	-10.1437		ENSG00000143947.12	RPS27A	-1.76413	0.0268769	0.705514	0.84259	-2.46965	-3.60344
ENSG00000046604.12	DSG2	1.78041	0.0167811	0.708284	0.471213	1.07213	1.63601		ENSG00000173376.13	NDNF	4.04026	0.000102211	8.84912	1.74732e-09	-4.80886	-13.8988		ENSG00000198034.10	RPS4X	-1.63333	0.086006	0.847726	0.810932	-2.48105	-3.62035
ENSG00000112053.13	SLC26A8	5.42338	4.91158e-05	4.35724	0.001121	1.06614	1.62713		ENSG00000267645.5	RP11-577H5.5	-9.25408	2.33389e-07	-0.833233	1	-8.42084	-24.4221		ENSG00000182899.14	RPL35A	-1.80097	0.05028	0.709366	0.85614	-2.51033	-3.66379
ENSG00000197093.10	GAL3ST4	2.70306	0.00336499	1.63731	0.109421	1.06575	1.62655		ENSG00000262660.1	RP13-1032I1.10	-8.28251	0.00853906	2.73009	0.669102	-11.0126	-31.973		ENSG00000142676.12	RPL11	-1.82679	0.0312848	0.737388	0.844466	-2.56418	-3.74369
ENSG00000233822.4	HIST1H2BN	3.37125	9.45046e-05	2.31278	0.00814452	1.05847	1.61576											ENSG00000182774.10	RPS17	-1.93771	0.0249489	0.632303	0.858019	-2.57001	-3.75234
ENSG00000169435.13	RASSF6	4.47178	1.92354e-06	3.41463	0.000393445	1.05715	1.61381											ENSG00000198755.10	RPL10A	-1.7287	0.0248711	0.859	0.740395	-2.5877	-3.77858
ENSG00000030419.16	IKZF2	2.45404	0.0515382	1.39799	0.357723	1.05605	1.61218											ENSG00000149273.14	RPS3	-1.73634	0.0504332	0.85903	0.80645	-2.59537	-3.78996
ENSG00000198730.7	CTR9	1.027	0.0880786	-0.0247866	0.982297	1.05179	1.60586											ENSG00000204628.11	GNB2L1	-1.73943	0.0782378	0.863521	0.815008	-2.60295	-3.80121
ENSG00000101384.11	JAG1	1.22445	0.0749333	0.178881	0.879336	1.04556	1.59663											ENSG00000110700.6	RPS13	-1.89356	0.0165893	0.717419	0.84259	-2.61098	-3.81312
ENSG00000069020.18	MAST4	1.97115	0.0239234	0.927626	0.400933	1.04353	1.59362											ENSG00000105193.8	RPS16	-1.93367	0.0289173	0.683824	0.858019	-2.61749	-3.82278
ENSG00000129521.13	EGLN3	4.7442	1.95704e-14	3.70079	7.42547e-10	1.0434	1.59343											ENSG00000221983.7	UBA52	-1.83474	0.0288182	0.803262	0.813681	-2.638	-3.85321
ENSG00000115008.5	IL1A	4.77721	1.06954e-08	3.73578	2.18211e-06	1.04143	1.59051											ENSG00000186468.12	RPS23	-1.99863	0.0131558	0.646991	0.858019	-2.64562	-3.86452
ENSG00000115419.12	GLS	2.31249	0.00035756	1.2772	0.0845076	1.03529	1.58141											ENSG00000197756.9	RPL37A	-1.92675	0.0591055	0.724935	0.858019	-2.65169	-3.87352
ENSG00000205413.7	SAMD9	1.8641	0.0392024	0.834423	0.477504	1.02967	1.57308											ENSG00000130255.12	RPL36	-2.01539	0.0241329	0.637136	0.858452	-2.65252	-3.87476
ENSG00000188906.13	LRRK2	1.7608	0.0161511	0.734104	0.444956	1.0267	1.56868											ENSG00000145425.9	RPS3A	-1.94965	0.0226234	0.753205	0.844466	-2.70285	-3.94943
ENSG00000167470.12	MIDN	1.27062	0.0228851	0.245514	0.778795	1.0251	1.5663											ENSG00000188846.13	RPL14	-1.99806	0.0106333	0.708112	0.846357	-2.70617	-3.95435
ENSG00000173531.15	MST1	1.96288	0.0144802	0.939804	0.317039	1.02308	1.56331											ENSG00000170889.13	RPS9	-1.79509	0.0333525	0.92124	0.741824	-2.71633	-3.96943
ENSG00000072274.12	TFRC	-1.32441	0.0683625	-2.34622	0.000984089	1.02181	1.56143											ENSG00000083845.8	RPS5	-1.89293	0.0252395	0.832192	0.810932	-2.72512	-3.98247
ENSG00000135828.11	RNASEL	2.01385	0.000725015	0.993548	0.161125	1.02031	1.5592											ENSG00000114391.12	RPL24	-1.88252	0.0243812	0.866798	0.797803	-2.74932	-4.01838
ENSG00000120328.6	PCDHB12	1.66967	0.0341959	0.65182	0.548387	1.01785	1.55556											ENSG00000125691.12	RPL23	-2.05111	0.0153874	0.718951	0.854033	-2.77007	-4.04916
ENSG00000198961.9	PJA2	1.65198	0.0438772	0.637728	0.567992	1.01425	1.55022											ENSG00000118181.10	RPS25	-2.01418	0.013582	0.760886	0.836752	-2.77507	-4.05658
ENSG00000172037.13	LAMB2	1.94969	4.83486e-05	0.936906	0.0986748	1.01278	1.54804											ENSG00000140988.15	RPS2	-2.00671	0.0580488	0.786943	0.85614	-2.79365	-4.08415
ENSG00000106546.12	AHR	1.55797	0.078051	0.545842	0.663112	1.01213	1.54708											ENSG00000138326.18	RPS24	-2.02864	0.011425	0.771085	0.825702	-2.79972	-4.09315
ENSG00000165171.10	WBSCR27	4.20221	1.8089e-05	3.19065	0.00086945	1.01156	1.54624											ENSG00000265681.7	RPL17	-2.10399	0.00767522	0.710041	0.852555	-2.81403	-4.11438
ENSG00000134548.9	SPX	3.82791	6.43707e-06	2.81763	0.000208836	1.01028	1.54434											ENSG00000241343.9	RPL36A	-2.08165	0.0149329	0.737423	0.854033	-2.81908	-4.12188
ENSG00000155304.5	HSPA13	1.58868	0.0315691	0.584748	0.564679	1.00393	1.53493											ENSG00000142541.16	RPL13A	-2.02009	0.0203792	0.811108	0.827297	-2.8312	-4.13986
ENSG00000069712.10	KIAA1107	2.00994	0.0347452	1.00846	0.398509	1.00148	1.5313											ENSG00000148908.14	RGS10	-1.99724	0.0201987	0.835529	0.812367	-2.83277	-4.14219
ENSG00000112182.14	BACH2	2.81153	0.00163119	1.81192	0.0606137	0.999611	1.52853											ENSG00000162244.10	RPL29	-2.09584	0.0113922	0.738274	0.849694	-2.83411	-4.14418
ENSG00000178033.5	FAM26E	4.14346	0.00438994	3.14945	0.0407448	0.994003	1.52021											ENSG00000089157.15	RPLP0	-2.01525	0.063228	0.880112	0.845206	-2.89536	-4.23505
ENSG00000156535.13	CD109	2.09288	0.00333034	1.10165	0.194527	0.991234	1.51611											ENSG00000243678.11	NME2	-2.2685	0.00771685	0.669622	0.858019	-2.93812	-4.29849
ENSG00000164379.5	FOXQ1	2.71839	0.000133116	1.73189	0.0249816	0.9865	1.50909											ENSG00000148303.16	RPL7A	-2.17081	0.0118515	0.774245	0.846119	-2.94505	-4.30878
ENSG00000105204.13	DYRK1B	2.15722	0.00160866	1.17095	0.123815	0.986273	1.50876											ENSG00000008988.9	RPS20	-2.13212	0.0119816	0.826337	0.822612	-2.95846	-4.32867
ENSG00000172638.12	EFEMP2	3.34311	9.19212e-07	2.358	0.00020941	0.985114	1.50704											ENSG00000105372.6	RPS19	-2.21164	0.013582	0.779121	0.853276	-2.99076	-4.37659
ENSG00000188419.13	CHM	1.62972	0.0427728	0.647119	0.552032	0.982604	1.50332											ENSG00000177600.8	RPLP2	-2.28966	0.0186507	0.724336	0.858019	-3.01399	-4.41106
ENSG00000282988.1	RP1-34B20.21	4.86074	1.83323e-06	3.87874	0.000115809	0.982	1.50242											ENSG00000122026.10	RPL21	-2.27789	0.00142292	0.743183	0.822612	-3.02107	-4.42156
ENSG00000197632.8	SERPINB2	9.22311	5.11126e-07	8.24141	9.86434e-06	0.9817	1.50198											ENSG00000142534.6	RPS11	-2.22445	0.0131558	0.836961	0.834984	-3.06141	-4.48142
ENSG00000115414.18	FN1	2.67344	2.76622e-05	1.69234	0.01392	0.981105	1.5011											ENSG00000145592.13	RPL37	-2.40536	0.00292663	0.659838	0.858019	-3.06519	-4.48702
ENSG00000154734.14	ADAMTS1	1.1846	0.0886951	0.203649	0.857645	0.980952	1.50087											ENSG00000133112.16	TPT1	-2.30742	0.00956869	0.78921	0.852522	-3.09663	-4.53367
ENSG00000109255.11	NMU	-1.12793	0.0622761	-0.0803034	0.942429	-1.04763	-1.50573											ENSG00000147403.16	RPL10	-2.19181	0.0100119	0.906282	0.801191	-3.0981	-4.53585
ENSG00000120697.8	ALG5	-0.983035	0.071831	0.0648104	0.947463	-1.04785	-1.50606											ENSG00000134419.15	RPS15A	-2.33618	0.00418512	0.769189	0.844466	-3.10537	-4.54664
ENSG00000166896.7	XRCC6BP1	-1.31303	0.037538	-0.264662	0.787853	-1.04837	-1.50683											ENSG00000105640.12	RPL18A	-2.4269	0.00326325	0.679552	0.858019	-3.10645	-4.54824
ENSG00000057608.16	GDI2	-0.807528	0.060593	0.240952	0.705394	-1.04848	-1.50699											ENSG00000163584.17	RPL22L1	-2.56338	0.000338004	0.601777	0.858019	-3.16516	-4.63535
ENSG00000106992.17	AK1	-1.1196	0.0854224	-0.0707064	0.952369	-1.04889	-1.5076											ENSG00000161970.12	RPL26	-2.37714	0.0017672	0.794023	0.817047	-3.17116	-4.64425
ENSG00000174446.12	SNAPC5	-1.97635	0.00321984	-0.92711	0.255408	-1.04924	-1.50812											ENSG00000071082.10	RPL31	-2.49954	0.00153225	0.756663	0.844466	-3.2562	-4.77042
ENSG00000140990.14	NDUFB10	-1.24405	0.0878864	-0.1947	0.872895	-1.04935	-1.50828											ENSG00000108107.12	RPL28	-2.5336	0.00240623	0.77227	0.852522	-3.30587	-4.84411
ENSG00000244687.11	UBE2V1	-1.22746	0.00602106	-0.177423	0.80853	-1.05003	-1.50929											ENSG00000109475.16	RPL34	-2.49141	0.0014173	0.826116	0.812233	-3.31753	-4.86141
ENSG00000096080.11	MRPS18A	-1.09838	0.0677032	-0.0465488	0.967587	-1.05183	-1.51196											ENSG00000011347.9	SYT7	-3.51422	0.08572	-0.105713	0.983211	-3.4085	-4.99638
ENSG00000100410.7	PHF5A	-2.02118	0.000174047	-0.968184	0.131502	-1.053	-1.51369											ENSG00000166441.12	RPL27A	-2.65642	0.00153225	0.75475	0.854033	-3.41117	-5.00035
ENSG00000143727.15	ACP1	-0.962855	0.0623356	0.0905765	0.921893	-1.05343	-1.51433											ENSG00000231500.6	RPS18	-2.68054	0.0027764	0.761065	0.85614	-3.4416	-5.04549
ENSG00000165886.4	UBTD1	-2.03028	0.000386317	-0.975771	0.153328	-1.05451	-1.51593											ENSG00000144713.12	RPL32	-2.71642	0.000827297	0.805	0.837464	-3.52142	-5.16392
ENSG00000142856.16	ITGB3BP	-1.21283	0.0242777	-0.157948	0.863517	-1.05488	-1.51648											ENSG00000198918.7	RPL39	-2.67354	0.0017672	0.941664	0.805274	-3.61521	-5.30307
ENSG00000196839.12	ADA	-1.32895	0.0165467	-0.273359	0.750573	-1.05559	-1.51753											ENSG00000197958.12	RPL12	-2.93875	0.000412417	0.811864	0.844466	-3.75061	-5.50396
ENSG00000197448.13	GSTK1	-0.908482	0.0908577	0.150275	0.866327	-1.05876	-1.52223											ENSG00000265817.1	FSBP	-4.43491	0.0118515	-0.475422	0.91609	-3.95948	-5.81386
ENSG00000160256.12	FAM207A	-1.38299	0.0226648	-0.319876	0.729127	-1.06312	-1.52869											ENSG00000268173.1	AC007192.4	-7.77778	0.0281495	0	1	-7.77778	-11.479
ENSG00000214160.9	ALG3	-2.07147	2.44311e-05	-1.00654	0.0787785	-1.06493	-1.53137											ENSG00000248871.1	TNFSF12-TNFSF13	-8.37633	0.0131558	0.698723	0.930343	-9.07506	-13.4037
ENSG00000182979.17	MTA1	-1.12498	0.0189881	-0.0590477	0.946848	-1.06593	-1.53285											ENSG00000261915.6	RP11-542C16.2	-8.4273	0.00102625	0.909539	0.898205	-9.33683	-13.7921
ENSG00000106591.3	MRPL32	-1.10688	0.0165884	-0.0374691	0.967005	-1.06941	-1.53801											ENSG00000265303.1	CTD-2510F5.6	-9.10979	0.0957043	5.97424	0.512969	-15.084	-22.319
ENSG00000114850.6	SSR3	-1.10462	0.00923251	-0.0324703	0.969523	-1.07215	-1.54207
ENSG00000105202.7	FBL	-0.941783	0.0948121	0.130683	0.891024	-1.07247	-1.54255
ENSG00000008517.16	IL32	1.408	0.0298332	2.48314	0.00010404	-1.07514	-1.5465
ENSG00000135587.8	SMPD2	-1.64683	0.00525545	-0.571135	0.475838	-1.07569	-1.54732
ENSG00000121897.13	LIAS	-1.24509	0.0130026	-0.167821	0.842081	-1.07726	-1.54965
ENSG00000114315.3	HES1	-3.29336	0.000133016	-2.21479	0.0179707	-1.07857	-1.55159
ENSG00000136240.9	KDELR2	-1.11661	0.00773901	-0.0374155	0.964568	-1.0792	-1.55252
ENSG00000137106.17	GRHPR	-1.16026	0.043861	-0.0809432	0.939156	-1.07931	-1.55268
ENSG00000175354.18	PTPN2	-0.839189	0.0839999	0.242156	0.737752	-1.08135	-1.55571
ENSG00000159685.10	CHCHD6	-1.10638	0.0816553	-0.0242906	0.98292	-1.08209	-1.5568
ENSG00000183605.16	SFXN4	-2.26299	1.13065e-05	-1.17948	0.0438405	-1.08351	-1.55891
ENSG00000166562.8	SEC11C	-1.43233	0.0168574	-0.348368	0.699871	-1.08397	-1.55959
ENSG00000185608.8	MRPL40	-1.1054	0.0643131	-0.0209175	0.984518	-1.08448	-1.56035
ENSG00000112699.10	GMDS	-0.982744	0.0810655	0.102683	0.917274	-1.08543	-1.56175
ENSG00000139579.12	NABP2	-1.5929	0.00902155	-0.505188	0.552589	-1.08771	-1.56513
ENSG00000278615.4	C11orf98	-2.48588	1.06893e-05	-1.39747	0.0254244	-1.08841	-1.56617
ENSG00000182154.7	MRPL41	-1.48529	0.0351293	-0.396808	0.704562	-1.08848	-1.56627
ENSG00000131462.7	TUBG1	-1.63578	0.00315218	-0.545155	0.470117	-1.09063	-1.56946
ENSG00000167113.10	COQ4	-1.27049	0.0148244	-0.176849	0.838724	-1.09364	-1.57392
ENSG00000108448.20	TRIM16L	-1.44101	0.00899484	-0.347157	0.674519	-1.09385	-1.57423
ENSG00000163655.15	GMPS	-2.25717	1.20379e-08	-1.16317	0.00734715	-1.094	-1.57446
ENSG00000239672.7	NME1	-1.79421	0.0024622	-0.700064	0.360192	-1.09414	-1.57466
ENSG00000106268.15	NUDT1	-1.2282	0.0623035	-0.132796	0.908091	-1.0954	-1.57653
ENSG00000136104.18	RNASEH2B	-2.3547	3.80572e-06	-1.25515	0.0280658	-1.09955	-1.58268
ENSG00000128487.16	SPECC1	-1.12523	0.0109979	-0.0242768	0.978085	-1.10095	-1.58476
ENSG00000116288.12	PARK7	-1.23312	0.0360745	-0.131956	0.898004	-1.10116	-1.58507
ENSG00000110717.10	NDUFS8	-1.66933	0.010244	-0.565596	0.526644	-1.10373	-1.58888
ENSG00000213221.4	DNLZ	-1.27575	0.0706271	-0.171783	0.88661	-1.10397	-1.58923
ENSG00000006757.11	PNPLA4	-1.13608	0.0614011	-0.0319154	0.978243	-1.10417	-1.58953
ENSG00000127423.10	AUNIP	-4.41824	4.35497e-18	-3.31283	3.56192e-11	-1.10542	-1.59138
ENSG00000137054.15	POLR1E	-0.952375	0.0608668	0.15507	0.85381	-1.10745	-1.59439
ENSG00000118939.17	UCHL3	-1.33713	0.0104069	-0.22935	0.78209	-1.10778	-1.59488
ENSG00000138796.15	HADH	-1.04284	0.0301979	0.0652004	0.942429	-1.10804	-1.59527
ENSG00000130312.6	MRPL34	-2.06804	0.00245325	-0.959377	0.254281	-1.10866	-1.59618
ENSG00000113328.18	CCNG1	-0.704038	0.0908577	0.406507	0.441948	-1.11054	-1.59897
ENSG00000185651.14	UBE2L3	-1.34785	0.00460224	-0.235924	0.754678	-1.11193	-1.60103
ENSG00000100911.13	PSME2	-1.41435	0.0141156	-0.300963	0.734603	-1.11339	-1.60319
ENSG00000255508.7	RP11-864I4.1	-1.38892	0.0108644	-0.272484	0.742878	-1.11644	-1.60771
ENSG00000239900.11	ADSL	-1.30641	0.00829866	-0.188197	0.81569	-1.11821	-1.61034
ENSG00000125520.13	SLC2A4RG	-1.53019	0.0106391	-0.410894	0.638665	-1.11929	-1.61194
ENSG00000143256.4	PFDN2	-2.18639	0.000343143	-1.06338	0.141922	-1.12301	-1.61745
ENSG00000213465.7	ARL2	-1.36418	0.0308602	-0.238769	0.810969	-1.12541	-1.62101
ENSG00000204392.10	LSM2	-1.91876	0.00673421	-0.793072	0.380988	-1.12569	-1.62142
ENSG00000159199.13	ATP5G1	-2.06123	0.000622572	-0.933487	0.205491	-1.12774	-1.62446
ENSG00000089006.16	SNX5	-1.1221	0.00863981	0.00639624	0.994007	-1.12849	-1.62557
ENSG00000147687.16	TATDN1	-1.09904	0.0219578	0.0302849	0.974277	-1.12933	-1.62682
ENSG00000188612.11	SUMO2	-1.26504	0.0179695	-0.135645	0.885864	-1.12939	-1.62691
ENSG00000145194.17	ECE2	-2.86108	2.46475e-05	-1.72982	0.0186479	-1.13125	-1.62967
ENSG00000145494.11	NDUFS6	-2.06424	0.000774537	-0.932007	0.216339	-1.13223	-1.63112
ENSG00000164967.9	RPP25L	-1.48607	0.0229173	-0.353039	0.720783	-1.13303	-1.6323
ENSG00000167118.10	URM1	-1.02819	0.0594954	0.106454	0.911297	-1.13464	-1.63469
ENSG00000183527.11	PSMG1	-1.96544	0.000139529	-0.830663	0.191963	-1.13477	-1.63488
ENSG00000165084.15	C8orf34	1.59019	0.0861566	2.72598	0.00327878	-1.13579	-1.63639
ENSG00000101000.5	PROCR	-0.964746	0.0889138	0.173089	0.851877	-1.13783	-1.63942
ENSG00000174165.7	ZDHHC24	-1.02597	0.0755011	0.114334	0.909527	-1.1403	-1.64308
ENSG00000203724.10	C1orf53	-1.48327	0.0986181	-0.339872	0.798608	-1.14339	-1.64766
ENSG00000155463.12	OXA1L	-1.18416	0.00990321	-0.0407625	0.964568	-1.1434	-1.64767
ENSG00000255730.5	CTC-435M10.3	1.38752	0.0606958	2.53362	0.000504398	-1.1461	-1.65167
ENSG00000204576.11	PRR3	-1.02466	0.0743492	0.123089	0.900013	-1.14775	-1.65412
ENSG00000087842.10	PIR	-1.65461	0.00537984	-0.502746	0.549355	-1.15186	-1.66021
ENSG00000269897.5	COMMD3-BMI1	-0.883392	0.0988498	0.272379	0.730758	-1.15577	-1.66601
ENSG00000169727.12	GPS1	-1.15104	0.0440655	0.00665471	0.995886	-1.15769	-1.66885
ENSG00000163607.14	GTPBP8	-1.35253	0.00382685	-0.192439	0.801595	-1.16009	-1.67241
ENSG00000187514.14	PTMA	-1.2329	0.0145496	-0.0720801	0.939597	-1.16082	-1.67349
ENSG00000160050.14	CCDC28B	-1.52449	0.0208475	-0.362685	0.720158	-1.1618	-1.67494
ENSG00000176294.4	OR4N2	-1.49462	0.0550921	-0.33103	0.787459	-1.16359	-1.6776
ENSG00000119013.8	NDUFB3	-1.30983	0.0356306	-0.14523	0.893274	-1.1646	-1.67909
ENSG00000165410.14	CFL2	-0.7671	0.0975599	0.401007	0.507477	-1.16811	-1.6843
ENSG00000168118.11	RAB4A	-1.34167	0.00611157	-0.17303	0.831988	-1.16864	-1.68508
ENSG00000155542.11	SETD9	-1.67891	0.00467701	-0.50885	0.526096	-1.17006	-1.68719
ENSG00000204435.13	CSNK2B	-0.98555	0.0886951	0.186712	0.841268	-1.17226	-1.69045
ENSG00000172458.4	IL17D	-1.53192	0.0463042	-0.355123	0.756733	-1.1768	-1.69718
ENSG00000064666.14	CNN2	-1.77092	4.51989e-05	-0.594001	0.296824	-1.17692	-1.69735
ENSG00000168528.11	SERINC2	-1.16303	0.0799673	0.0142623	0.990927	-1.17729	-1.6979
ENSG00000116221.15	MRPL37	-1.16158	0.0288015	0.0162397	0.986612	-1.17782	-1.69869
ENSG00000122034.12	GTF3A	-1.61641	0.0287924	-0.432903	0.692219	-1.1835	-1.70711
ENSG00000110060.8	PUS3	-2.24027	2.76236e-06	-1.05453	0.0556241	-1.18574	-1.71043
ENSG00000065427.14	KARS	-1.11017	0.0275558	0.0782281	0.933433	-1.1884	-1.71437
ENSG00000186298.11	PPP1CC	-1.21562	0.00259725	-0.0263617	0.974277	-1.18926	-1.71564
ENSG00000106554.11	CHCHD3	-1.46476	0.00144525	-0.270365	0.70812	-1.19439	-1.72325
ENSG00000037241.7	RPL26L1	-1.22627	0.0250495	-0.0313611	0.976651	-1.19491	-1.72402
ENSG00000152611.11	CAPSL	-2.81325	0.00635183	-1.61488	0.199839	-1.19837	-1.72914
ENSG00000173465.7	SSSCA1	-1.29241	0.0349965	-0.0926617	0.934986	-1.19975	-1.73119
ENSG00000163993.6	S100P	2.01247	0.0726086	3.21274	0.00487822	-1.20027	-1.73196
ENSG00000166200.14	COPS2	-0.95971	0.021221	0.241443	0.702049	-1.20115	-1.73327
ENSG00000010295.19	IFFO1	2.08893	0.000267711	3.29046	9.84858e-09	-1.20153	-1.73383
ENSG00000176124.11	DLEU1	-1.6016	0.00973743	-0.399382	0.663475	-1.20222	-1.73485
ENSG00000178127.12	NDUFV2	-1.1713	0.035831	0.0328902	0.976065	-1.20419	-1.73777
ENSG00000100823.11	APEX1	-1.24896	0.00427878	-0.0418597	0.962039	-1.2071	-1.74208
ENSG00000150316.11	CWC15	-0.918698	0.0826872	0.289935	0.709316	-1.20863	-1.74435
ENSG00000006625.17	GGCT	-2.28988	9.03138e-07	-1.08091	0.0420193	-1.20897	-1.74486
ENSG00000169976.6	SF3B5	-1.17309	0.0521326	0.0380691	0.973668	-1.21116	-1.7481
ENSG00000262814.6	MRPL12	-2.13561	0.000543651	-0.921848	0.228033	-1.21376	-1.75195
ENSG00000114023.15	FAM162A	1.23111	0.0309094	2.44517	7.7388e-06	-1.21406	-1.7524
ENSG00000156253.6	RWDD2B	-1.36298	0.0101746	-0.148087	0.87333	-1.21489	-1.75363
ENSG00000213523.9	SRA1	-2.14147	0.000637492	-0.925474	0.234073	-1.216	-1.75527
ENSG00000100138.13	SNU13	-1.27104	0.0520727	-0.0528933	0.966769	-1.21814	-1.75845
ENSG00000099622.13	CIRBP	-0.97859	0.0295952	0.241075	0.724358	-1.21967	-1.76071
ENSG00000122705.16	CLTA	-1.16066	0.0265856	0.0632691	0.947706	-1.22393	-1.76703
ENSG00000123353.9	ORMDL2	-1.11516	0.0697723	0.109279	0.919945	-1.22444	-1.76778
ENSG00000171960.10	PPIH	-1.65679	0.00147505	-0.428356	0.569953	-1.22843	-1.7737
ENSG00000137133.10	HINT2	-1.51523	0.0352593	-0.285433	0.799922	-1.2298	-1.77573
ENSG00000173113.6	TRMT112	-1.31331	0.0308551	-0.0825873	0.941821	-1.23073	-1.77711
ENSG00000198931.10	APRT	-1.26218	0.0618516	-0.0305954	0.98113	-1.23158	-1.77837
ENSG00000127554.12	GFER	-2.08511	4.97976e-05	-0.851476	0.176975	-1.23363	-1.7814
ENSG00000167513.8	CDT1	-1.52847	0.0101416	-0.29352	0.750641	-1.23495	-1.78336
ENSG00000232119.7	MCTS1	-1.71701	0.000379459	-0.481536	0.477206	-1.23547	-1.78413
ENSG00000146386.7	ABRACL	-1.21677	0.0215308	0.0213463	0.98292	-1.23812	-1.78806
ENSG00000126249.7	PDCD2L	-2.95526	1.13875e-07	-1.71666	0.0037784	-1.23859	-1.78876
ENSG00000128581.15	IFT22	-1.35683	0.0369832	-0.11811	0.919251	-1.23872	-1.78895
ENSG00000173726.10	TOMM20	-1.21635	0.00364407	0.0230503	0.978341	-1.2394	-1.78996
ENSG00000105677.11	TMEM147	-1.50768	0.0473098	-0.268157	0.822052	-1.23952	-1.79013
ENSG00000158042.8	MRPL17	-1.47655	0.0122019	-0.231352	0.807991	-1.2452	-1.79855
ENSG00000171227.6	TMEM37	-2.16387	0.00124603	-0.918007	0.257006	-1.24586	-1.79953
ENSG00000102317.17	RBM3	-1.13014	0.00678029	0.116081	0.876645	-1.24622	-1.80006
ENSG00000106588.10	PSMA2	-1.0812	0.0320675	0.165394	0.843446	-1.24659	-1.80061
ENSG00000137709.9	POU2F3	3.41997	0.0009961	4.66728	8.23377e-06	-1.24732	-1.80169
ENSG00000121073.13	SLC35B1	-1.79563	0.00301718	-0.547073	0.514596	-1.24856	-1.80353
ENSG00000099822.2	HCN2	-1.39156	0.0348612	-0.139058	0.903109	-1.2525	-1.80937
ENSG00000074201.8	CLNS1A	-1.23492	0.00565539	0.0182968	0.98292	-1.25321	-1.81042
ENSG00000143436.10	MRPL9	-1.11776	0.0342756	0.140171	0.879336	-1.25793	-1.81742
ENSG00000147274.14	RBMX	-1.25058	0.00172112	0.00808125	0.992046	-1.25866	-1.8185
ENSG00000173432.10	SAA1	-2.2236	0.0079775	-0.96306	0.361943	-1.26054	-1.82129
ENSG00000140612.13	SEC11A	-1.00813	0.0337739	0.257609	0.720158	-1.26574	-1.829
ENSG00000173221.13	GLRX	1.52032	0.00699007	2.78731	3.93463e-07	-1.26699	-1.83085
ENSG00000109919.9	MTCH2	-1.36279	0.00411264	-0.0950537	0.913796	-1.26774	-1.83196
ENSG00000131653.12	TRAF7	-1.76847	0.00148371	-0.496799	0.526712	-1.27167	-1.83778
ENSG00000103811.15	CTSH	-1.37434	0.0190564	-0.102347	0.924117	-1.27199	-1.83826
ENSG00000108010.11	GLRX3	-1.50073	0.000678946	-0.228453	0.749412	-1.27228	-1.83869
ENSG00000277258.4	PCGF2	-1.20859	0.0211068	0.0641493	0.946848	-1.27274	-1.83937
ENSG00000160111.12	CPAMD8	5.13201	9.86843e-05	6.40478	9.27068e-07	-1.27277	-1.83941
ENSG00000173258.12	ZNF483	-1.39527	0.0982325	-0.118914	0.935472	-1.27635	-1.84472
ENSG00000174547.13	MRPL11	-1.25225	0.0555779	0.0278212	0.982037	-1.28007	-1.85023
ENSG00000214756.7	METTL12	-1.56389	0.0165995	-0.283733	0.777734	-1.28016	-1.85037
ENSG00000267855.5	NDUFA7	-1.31714	0.0687787	-0.0352349	0.979709	-1.28191	-1.85296
ENSG00000148187.17	MRRF	-1.08348	0.0174933	0.20164	0.779585	-1.28512	-1.85772
ENSG00000171202.6	TMEM126A	-1.52318	0.0117624	-0.235386	0.809057	-1.28779	-1.86168
ENSG00000170906.15	NDUFA3	-1.55572	0.0317005	-0.266239	0.815824	-1.28948	-1.86418
ENSG00000197345.12	MRPL21	-1.27464	0.0435923	0.0167456	0.988851	-1.29139	-1.86701
ENSG00000187446.11	CHP1	-1.48936	0.00109991	-0.189094	0.801854	-1.30026	-1.88016
ENSG00000244274.7	DBNDD2	-2.42499	7.05675e-05	-1.12337	0.116695	-1.30161	-1.88216
ENSG00000125611.15	CHCHD5	-1.4318	0.0761598	-0.126953	0.929808	-1.30484	-1.88695
ENSG00000091164.12	TXNL1	-1.37988	0.00354777	-0.0703063	0.938324	-1.30958	-1.89397
ENSG00000152795.17	HNRNPDL	-1.54828	0.000279694	-0.238566	0.728423	-1.30971	-1.89416
ENSG00000204564.11	C6orf136	-2.14909	4.46713e-05	-0.837859	0.199814	-1.31123	-1.89642
ENSG00000100380.12	ST13	-0.793624	0.0592115	0.524262	0.303585	-1.31789	-1.90629
ENSG00000128309.16	MPST	-1.33586	0.024182	-0.0139287	0.99015	-1.32193	-1.91228
ENSG00000189043.9	NDUFA4	-1.21906	0.0499515	0.103981	0.926422	-1.32305	-1.91394
ENSG00000214736.7	TOMM6	-1.69374	0.0169761	-0.369943	0.73134	-1.32379	-1.91503
ENSG00000184983.9	NDUFA6	-1.38119	0.0181831	-0.0544489	0.962039	-1.32674	-1.9194
ENSG00000187608.8	ISG15	-1.64677	0.0194517	-0.319674	0.770647	-1.3271	-1.91994
ENSG00000183648.9	NDUFB1	-1.48597	0.0671659	-0.157976	0.910143	-1.328	-1.92127
ENSG00000007047.14	MARK4	-1.04634	0.0571538	0.282097	0.731841	-1.32843	-1.92191
ENSG00000116649.9	SRM	-2.60437	5.72282e-05	-1.27182	0.0873438	-1.33256	-1.92803
ENSG00000217930.7	PAM16	-1.86776	0.0115516	-0.532232	0.612879	-1.33553	-1.93243
ENSG00000144895.11	EIF2A	-0.807354	0.0600079	0.537628	0.300844	-1.34498	-1.94644
ENSG00000215021.8	PHB2	-1.4321	0.00533526	-0.0825988	0.932585	-1.3495	-1.95314
ENSG00000134056.11	MRPS36	-1.17881	0.0658833	0.174039	0.872033	-1.35285	-1.9581
ENSG00000147684.7	NDUFB9	-1.46921	0.0218711	-0.112588	0.922956	-1.35662	-1.96369
ENSG00000188343.12	FAM92A1	-2.40619	5.72825e-07	-1.04525	0.0586868	-1.36094	-1.97009
ENSG00000118420.16	UBE3D	-1.48945	0.00336499	-0.126523	0.890169	-1.36293	-1.97304
ENSG00000102309.12	PIN4	-1.20733	0.0493598	0.158853	0.880778	-1.36618	-1.97786
ENSG00000090621.13	PABPC4	-1.67284	6.22366e-05	-0.303996	0.638004	-1.36885	-1.98182
ENSG00000042753.11	AP2S1	-1.33575	0.0490151	0.0341176	0.979541	-1.36987	-1.98333
ENSG00000111716.12	LDHB	-1.30939	0.0113399	0.0612639	0.950171	-1.37066	-1.9845
ENSG00000104979.8	C19orf53	-1.41954	0.0906471	-0.0443054	0.977324	-1.37524	-1.99129
ENSG00000161960.14	EIF4A1	-1.23339	0.0327389	0.142509	0.886918	-1.3759	-1.99227
ENSG00000117592.8	PRDX6	-1.31756	0.0117038	0.0601392	0.951351	-1.3777	-1.99493
ENSG00000124107.5	SLPI	1.70277	0.0475341	3.08881	0.000330718	-1.38604	-2.00729
ENSG00000104863.11	LIN7B	-2.27841	0.00573024	-0.882015	0.394742	-1.3964	-2.02265
ENSG00000254858.9	MPV17L2	-2.94263	2.48151e-07	-1.54042	0.0129069	-1.40221	-2.03126
ENSG00000101265.15	RASSF2	2.49474	0.00745072	3.89737	0.000530976	-1.40263	-2.03188
ENSG00000182518.13	FAM104B	-1.42153	0.0575624	-0.0167222	0.990411	-1.40481	-2.03511
ENSG00000100528.11	CNIH1	-1.23825	0.00486212	0.169089	0.815318	-1.40734	-2.03886
ENSG00000105438.8	KDELR1	-0.801524	0.0862324	0.607025	0.272803	-1.40855	-2.04066
ENSG00000176731.11	C8orf59	-1.35881	0.0403962	0.0539422	0.966769	-1.41276	-2.0469
ENSG00000163754.17	GYG1	-2.05782	2.39127e-05	-0.641928	0.316181	-1.4159	-2.05155
ENSG00000113734.17	BNIP1	-1.49642	0.00624305	-0.0790341	0.939597	-1.41739	-2.05376
ENSG00000168306.12	ACOX2	-1.1867	0.066485	0.234472	0.818358	-1.42117	-2.05936
ENSG00000172590.18	MRPL52	-1.8532	0.00319966	-0.431638	0.644199	-1.42157	-2.05995
ENSG00000108788.11	MLX	-1.28765	0.00529162	0.135348	0.867542	-1.423	-2.06207
ENSG00000182004.12	SNRPE	-1.73561	0.00553564	-0.309059	0.752504	-1.42655	-2.06733
ENSG00000118816.9	CCNI	-0.78342	0.0641082	0.648185	0.179026	-1.4316	-2.07482
ENSG00000090263.15	MRPS33	-1.25724	0.0237705	0.178421	0.849077	-1.43566	-2.08084
ENSG00000106803.9	SEC61B	-1.59315	0.0145496	-0.156974	0.890909	-1.43618	-2.08161
ENSG00000113811.10	SELK	-1.15839	0.058579	0.281264	0.762085	-1.43966	-2.08677
ENSG00000143486.15	EIF2D	-1.01747	0.0537228	0.423279	0.555745	-1.44075	-2.08838
ENSG00000168653.10	NDUFS5	-1.44532	0.0182283	0.00430431	0.997473	-1.44962	-2.10153
ENSG00000152240.12	HAUS1	-1.97725	2.73464e-05	-0.526393	0.418969	-1.45086	-2.10337
ENSG00000164687.10	FABP5	-2.34025	8.63197e-05	-0.886445	0.238886	-1.45381	-2.10774
ENSG00000147003.5	TMEM27	2.04648	0.0599389	3.50312	0.00233839	-1.45665	-2.11195
ENSG00000130741.10	EIF2S3	-1.62028	0.000138173	-0.159862	0.827065	-1.46042	-2.11753
ENSG00000144034.14	TPRKB	-1.77118	0.00473499	-0.309604	0.752934	-1.46158	-2.11925
ENSG00000121211.7	MND1	-1.84275	0.00140895	-0.374341	0.672363	-1.46841	-2.12938
ENSG00000139343.10	SNRPF	-1.72148	0.0123971	-0.250888	0.820127	-1.4706	-2.13262
ENSG00000173156.6	RHOD	-1.90221	0.00507824	-0.428801	0.673104	-1.47341	-2.13679
ENSG00000241468.7	ATP5J2	-1.47836	0.0207114	-0.0040669	0.997473	-1.47429	-2.13809
ENSG00000136930.12	PSMB7	-1.11178	0.0471885	0.363496	0.654191	-1.47527	-2.13954
ENSG00000179148.9	ALOXE3	1.23283	0.0655935	2.7091	1.46402e-05	-1.47627	-2.14103
ENSG00000147168.12	IL2RG	4.98946	6.15377e-07	6.46796	4.99317e-08	-1.47851	-2.14435
ENSG00000171530.13	TBCA	-1.40639	0.0183398	0.0770209	0.945658	-1.48341	-2.15161
ENSG00000065911.11	MTHFD2	-1.94738	8.32708e-08	-0.463852	0.34999	-1.48353	-2.15179
ENSG00000132170.19	PPARG	-2.3743	0.00015176	-0.884746	0.253871	-1.48955	-2.16071
ENSG00000169599.12	NFU1	-1.15895	0.0185846	0.342391	0.632858	-1.50134	-2.17818
ENSG00000262919.7	FAM58A	-2.37356	0.000854124	-0.868305	0.337085	-1.50526	-2.18399
ENSG00000180817.11	PPA1	-1.4777	0.000914877	0.0323544	0.971367	-1.51005	-2.19109
ENSG00000203805.10	PLPP4	-2.54583	0.0002435	-1.03239	0.21712	-1.51344	-2.19612
ENSG00000169857.7	AVEN	-1.47334	0.00658557	0.041654	0.969412	-1.51499	-2.19841
ENSG00000188266.13	HYKK	-2.97204	0.00012716	-1.45597	0.0903204	-1.51606	-2.2
ENSG00000107833.10	NPM3	-2.55048	3.08258e-06	-1.03155	0.113044	-1.51893	-2.20425
ENSG00000141933.9	TPGS1	-1.5115	0.0205055	0.010639	0.99341	-1.52214	-2.20901
ENSG00000104522.15	TSTA3	-2.00416	0.000515346	-0.478006	0.567928	-1.52616	-2.21497
ENSG00000159884.11	CCDC107	-1.36717	0.0413435	0.160342	0.890036	-1.52751	-2.21697
ENSG00000115944.14	COX7A2L	-1.50004	0.00613385	0.0327961	0.976179	-1.53283	-2.22485
ENSG00000214026.10	MRPL23	-1.46961	0.0533987	0.0738492	0.959029	-1.54345	-2.24059
ENSG00000141428.16	C18orf21	-1.01546	0.0991635	0.528113	0.510712	-1.54357	-2.24077
ENSG00000198467.13	TPM2	-1.04103	0.0861975	0.506182	0.529225	-1.54721	-2.24617
ENSG00000164182.10	NDUFAF2	-2.04088	0.000583576	-0.490183	0.567992	-1.5507	-2.25134
ENSG00000266472.5	MRPS21	-1.35549	0.0223321	0.195788	0.842753	-1.55128	-2.2522
ENSG00000135940.6	COX5B	-1.18696	0.0896775	0.366866	0.72038	-1.55383	-2.25598
ENSG00000254093.8	PINX1	-2.73547	4.52476e-07	-1.17967	0.0573315	-1.55579	-2.25888
ENSG00000141101.12	NOB1	-1.10598	0.0463042	0.450585	0.552032	-1.55656	-2.26003
ENSG00000087302.8	C14orf166	-1.64583	0.0020444	-0.0749309	0.94218	-1.5709	-2.28128
ENSG00000119705.9	SLIRP	-2.13898	0.0027667	-0.564437	0.576324	-1.57454	-2.28667
ENSG00000137955.15	RABGGTB	-1.66629	0.000314119	-0.0908682	0.917465	-1.57542	-2.28798
ENSG00000060138.12	YBX3	-1.08367	0.0313987	0.501021	0.447172	-1.58469	-2.30172
ENSG00000184076.12	UQCR10	-1.79174	0.0179695	-0.205311	0.87481	-1.58643	-2.3043
ENSG00000165629.19	ATP5C1	-1.22126	0.0210711	0.379317	0.61749	-1.60058	-2.32527
ENSG00000156831.7	NSMCE2	-0.89951	0.0953541	0.701478	0.269294	-1.60099	-2.32588
ENSG00000128789.20	PSMG2	-1.51377	0.00464086	0.0885488	0.93035	-1.60232	-2.32785
ENSG00000134339.8	SAA2	-2.18645	0.0155979	-0.582526	0.673592	-1.60393	-2.33023
ENSG00000158457.5	TSPAN33	-2.65777	0.000126035	-1.05054	0.197205	-1.60722	-2.33511
ENSG00000075415.12	SLC25A3	-1.21318	0.0183398	0.401493	0.578361	-1.61467	-2.34615
ENSG00000221821.3	C6orf226	-1.6636	0.0259296	-0.0477221	0.973531	-1.61587	-2.34793
ENSG00000126267.8	COX6B1	-1.38208	0.062776	0.238469	0.842942	-1.62055	-2.35487
ENSG00000148291.9	SURF2	-2.27091	0.000382023	-0.642785	0.462998	-1.62813	-2.3661
ENSG00000084623.11	EIF3I	-1.27616	0.0290515	0.354404	0.682488	-1.63057	-2.36972
ENSG00000070010.18	UFD1L	-1.65145	0.00149189	-0.0187988	0.984852	-1.63265	-2.3728
ENSG00000163463.11	KRTCAP2	-1.42087	0.075364	0.214016	0.872725	-1.63488	-2.3761
ENSG00000251503.8	APITD1-CORT	-1.89816	0.0520352	-0.262071	0.867133	-1.63608	-2.37788
ENSG00000123179.13	EBPL	-1.23838	0.0334086	0.40587	0.624935	-1.64425	-2.38999
ENSG00000232388.4	LINC00493	-1.38443	0.054578	0.265794	0.812376	-1.65022	-2.39884
ENSG00000250479.8	CHCHD10	-2.15968	0.0024478	-0.501762	0.630086	-1.65792	-2.41025
ENSG00000099624.7	ATP5D	-1.91476	0.00349855	-0.24912	0.814948	-1.66564	-2.4217
ENSG00000146066.2	HIGD2A	-1.51456	0.0281692	0.152512	0.899182	-1.66707	-2.42381
ENSG00000241837.6	ATP5O	-1.1665	0.0546822	0.501628	0.540132	-1.66813	-2.42539
ENSG00000147123.10	NDUFB11	-1.25498	0.0438311	0.419271	0.636904	-1.67425	-2.43446
ENSG00000065518.7	NDUFB4	-1.27786	0.0352593	0.397024	0.652373	-1.67489	-2.4354
ENSG00000214113.10	LYRM4	-2.00293	0.00164388	-0.322078	0.746966	-1.68085	-2.44424
ENSG00000169567.11	HINT1	-1.39075	0.0302864	0.290264	0.769459	-1.68102	-2.44449
ENSG00000102119.10	EMD	-1.4311	0.0196945	0.274142	0.774867	-1.70524	-2.48039
ENSG00000233927.4	RPS28	-1.31918	0.0934569	0.398925	0.728724	-1.7181	-2.49945
ENSG00000130811.11	EIF3G	-1.59683	0.00700309	0.123868	0.908091	-1.72069	-2.50329
ENSG00000100814.17	CCNB1IP1	-1.1739	0.0922908	0.560941	0.542766	-1.73484	-2.52426
ENSG00000150782.11	IL18	-1.52403	0.000991836	0.218614	0.772122	-1.74265	-2.53583
ENSG00000243279.3	PRAF2	-1.40063	0.0281692	0.350009	0.714679	-1.75064	-2.54768
ENSG00000130313.6	PGLS	-1.24354	0.0654949	0.513225	0.576489	-1.75676	-2.55675
ENSG00000140905.9	GCSH	-2.90884	5.49272e-09	-1.14855	0.0414602	-1.76029	-2.56198
ENSG00000160345.12	C9orf116	-1.63989	0.0161113	0.131214	0.914365	-1.7711	-2.578
ENSG00000156411.9	C14orf2	-1.59953	0.0318315	0.173173	0.892862	-1.7727	-2.58037
ENSG00000103363.14	TCEB2	-1.52893	0.0294356	0.245397	0.827319	-1.77433	-2.58279
ENSG00000204387.12	C6orf48	-1.71249	0.0115398	0.0748185	0.953191	-1.78731	-2.60202
ENSG00000127184.10	COX7C	-1.62859	0.0277826	0.163219	0.899182	-1.79181	-2.60869
ENSG00000116898.11	MRPS15	-1.88581	0.00243888	-0.0924723	0.937333	-1.79334	-2.61096
ENSG00000167283.7	ATP5L	-1.92206	0.00531467	-0.125104	0.921524	-1.79696	-2.61633
ENSG00000100129.17	EIF3L	-1.38947	0.012512	0.412918	0.604101	-1.80239	-2.62437
ENSG00000166228.8	PCBD1	-1.85699	0.00878355	-0.0512574	0.969801	-1.80574	-2.62934
ENSG00000109971.13	HSPA8	-2.05593	0.000442221	-0.248114	0.797039	-1.80782	-2.63242
ENSG00000187109.13	NAP1L1	-1.59469	0.000428874	0.213299	0.774867	-1.80799	-2.63267
ENSG00000166337.9	TAF10	-2.04575	0.00181934	-0.237066	0.826824	-1.80868	-2.6337
ENSG00000138430.15	OLA1	-1.58597	8.44363e-05	0.238458	0.713725	-1.82443	-2.65704
ENSG00000062582.13	MRPS24	-1.38282	0.0422121	0.442528	0.652085	-1.82535	-2.6584
ENSG00000170275.14	CRTAP	-1.63273	0.000222746	0.20084	0.784282	-1.83357	-2.67059
ENSG00000130005.11	GAMT	-1.93978	0.00997409	-0.0925712	0.946622	-1.84721	-2.6908
ENSG00000171311.12	EXOSC1	-2.14601	0.000305351	-0.296336	0.755938	-1.84967	-2.69445
ENSG00000167863.11	ATP5H	-1.55142	0.00640284	0.307421	0.727517	-1.85884	-2.70804
ENSG00000135486.17	HNRNPA1	-1.6885	0.00184976	0.177197	0.85085	-1.8657	-2.71821
ENSG00000272617.1	RP11-343C2.12	-1.51048	0.0516558	0.358779	0.761759	-1.86926	-2.72348
ENSG00000171421.12	MRPL36	-3.20094	3.10013e-08	-1.32851	0.0392556	-1.87243	-2.72818
ENSG00000166831.8	RBPMS2	-4.69809	1.42616e-05	-2.82345	0.00255593	-1.87463	-2.73144
ENSG00000180574.3	EIF2S3L	-1.82175	0.00550084	0.0540386	0.966769	-1.87579	-2.73316
ENSG00000131174.4	COX7B	-1.86802	0.00435724	0.00940061	0.99426	-1.87742	-2.73558
ENSG00000165502.6	RPL36AL	-1.74495	0.00279908	0.132659	0.899594	-1.87761	-2.73586
ENSG00000162191.13	UBXN1	-1.74418	0.000938811	0.134512	0.888916	-1.8787	-2.73748
ENSG00000149100.12	EIF3M	-1.81254	0.000482859	0.0698093	0.945658	-1.88235	-2.74289
ENSG00000143222.11	UFC1	-1.23636	0.0454909	0.657141	0.400122	-1.8935	-2.75941
ENSG00000251246.1	RP11-540D14.8	2.9911	0.0131628	4.88994	0.00039011	-1.89885	-2.76734
ENSG00000119655.8	NPC2	-1.08531	0.0714857	0.813898	0.252357	-1.8992	-2.76786
ENSG00000178982.9	EIF3K	-1.77317	0.00120249	0.141071	0.886918	-1.91424	-2.79015
ENSG00000137309.19	HMGA1	-2.64586	2.76463e-07	-0.713303	0.284941	-1.93255	-2.81729
ENSG00000111832.12	RWDD1	-2.05866	0.000105589	-0.123065	0.899709	-1.93559	-2.82179
ENSG00000178035.11	IMPDH2	-1.34198	0.0145473	0.598982	0.398406	-1.94096	-2.82975
ENSG00000139637.13	C12orf10	-1.91609	0.00213579	0.029213	0.981444	-1.9453	-2.83618
ENSG00000089327.14	FXYD5	-1.11841	0.0770902	0.833319	0.266138	-1.95173	-2.84571
ENSG00000167658.15	EEF2	-1.1973	0.0809546	0.76464	0.361943	-1.96194	-2.86085
ENSG00000169020.9	ATP5I	-1.98671	0.0138073	-0.00558	0.997473	-1.98113	-2.88929
ENSG00000131143.8	COX4I1	-1.50219	0.0178547	0.481367	0.588863	-1.98356	-2.89289
ENSG00000233493.3	TMEM238	-2.24679	0.0320675	-0.252615	0.881186	-1.99418	-2.90863
ENSG00000197111.15	PCBP2	-1.45848	0.000689942	0.549432	0.327951	-2.00791	-2.92898
ENSG00000102103.15	PQBP1	-1.96356	0.000565241	0.0504623	0.965269	-2.01402	-2.93804
ENSG00000171858.17	RPS21	-1.5841	0.0599389	0.437059	0.724299	-2.02116	-2.94862
ENSG00000104408.9	EIF3E	-1.69957	0.000183078	0.323955	0.643454	-2.02353	-2.95213
ENSG00000101132.9	PFDN4	-1.88214	0.00168927	0.153915	0.886719	-2.03605	-2.97069
ENSG00000112306.7	RPS12	-1.73905	0.0356146	0.332949	0.795066	-2.072	-3.02397
ENSG00000181163.13	NPM1	-2.20083	1.08937e-05	-0.100921	0.915339	-2.09991	-3.06534
ENSG00000151131.9	C12orf45	-3.13092	3.9047e-07	-1.02776	0.166004	-2.10316	-3.07015
ENSG00000125743.10	SNRPD2	-1.96101	0.00241945	0.142826	0.90236	-2.10384	-3.07116
ENSG00000100290.2	BIK	-2.53495	0.00723832	-0.424024	0.77311	-2.11092	-3.08165
ENSG00000130707.17	ASS1	-2.28147	0.000353531	-0.167027	0.885281	-2.11444	-3.08687
ENSG00000117543.19	DPH5	-2.21488	4.134e-05	-0.0855239	0.934986	-2.12936	-3.10898
ENSG00000272921.1	RP11-500M8.7	-2.47481	0.0535282	-0.341988	0.868892	-2.13282	-3.11411
ENSG00000261652.2	C15orf65	-2.82314	6.22366e-05	-0.671344	0.496085	-2.1518	-3.14224
ENSG00000254772.9	EEF1G	-1.69249	0.0116232	0.472362	0.625043	-2.16486	-3.1616
ENSG00000102030.15	NAA10	-2.58759	1.61797e-05	-0.413353	0.652923	-2.17423	-3.17549
ENSG00000106560.10	GIMAP2	-1.33739	0.0458094	0.847314	0.291187	-2.1847	-3.191
ENSG00000101444.12	AHCY	-2.20349	1.62855e-05	0.0491367	0.963378	-2.25262	-3.29167
ENSG00000135346.8	CGA	6.25125	0.0182778	8.50472	0.00637321	-2.25347	-3.29293
ENSG00000178741.11	COX5A	-2.36897	2.73464e-05	-0.0931536	0.932551	-2.27582	-3.32605
ENSG00000105141.5	CASP14	6.7525	1.5097e-09	9.03128	3.1264e-11	-2.27878	-3.33044
ENSG00000150551.10	LYPD1	-4.18354	0.000234354	-1.88447	0.113541	-2.29907	-3.36051
ENSG00000196531.10	NACA	-2.00054	0.000613641	0.309088	0.738168	-2.30963	-3.37617
ENSG00000145741.15	BTF3	-1.89416	0.00162579	0.4168	0.643327	-2.31096	-3.37814
ENSG00000168028.13	RPSA	-1.95885	0.00540966	0.367442	0.734737	-2.32629	-3.40086
ENSG00000100316.15	RPL3	-1.86841	0.00568044	0.4601	0.643742	-2.32851	-3.40415
ENSG00000143545.8	RAB13	-2.16267	7.76404e-06	0.187932	0.820127	-2.3506	-3.43689
ENSG00000177954.11	RPS27	-1.69971	0.0373742	0.66168	0.549287	-2.36139	-3.45288
ENSG00000121552.3	CSTA	-1.87511	0.00656807	0.507362	0.605742	-2.38247	-3.48412
ENSG00000163931.15	TKT	-2.20447	0.000443814	0.191791	0.86163	-2.39626	-3.50456
ENSG00000174444.14	RPL4	-2.19826	0.000534492	0.202298	0.85421	-2.40056	-3.51093
ENSG00000269242.1	CTD-2192J16.22	-1.41835	0.055378	0.98512	0.260214	-2.40347	-3.51525
ENSG00000147677.10	EIF3H	-1.90644	0.000209016	0.511043	0.476674	-2.41749	-3.53603
ENSG00000175390.12	EIF3F	-1.89186	0.00057265	0.5338	0.484966	-2.42566	-3.54814
ENSG00000174748.18	RPL15	-2.07081	0.000308907	0.373543	0.673104	-2.44435	-3.57584
ENSG00000137818.11	RPLP1	-2.02271	0.00738643	0.434536	0.702049	-2.45724	-3.59494
ENSG00000180879.13	SSR4	-1.88598	0.00294006	0.572123	0.514412	-2.4581	-3.59622
ENSG00000149806.10	FAU	-2.23207	0.000353953	0.231107	0.824593	-2.46318	-3.60374
ENSG00000262660.1	RP13-1032I1.10	-8.28251	0.00122881	-5.79066	0.0564617	-2.49185	-3.64624
ENSG00000205544.3	TMEM256	-1.97181	0.010437	0.569125	0.599878	-2.54093	-3.71898
ENSG00000169100.13	SLC25A6	-2.42566	7.22216e-05	0.115724	0.919945	-2.54139	-3.71966
ENSG00000164346.9	NSA2	-2.35152	7.1965e-08	0.199609	0.787252	-2.55113	-3.7341
ENSG00000115268.9	RPS15	-2.25036	0.000694267	0.325797	0.756574	-2.57616	-3.77119
ENSG00000259316.8	CTD-2116N17.1	-2.75162	8.29183e-08	-0.156682	0.866102	-2.59494	-3.79903
ENSG00000104529.17	EEF1D	-2.23158	0.000317624	0.367342	0.703587	-2.59892	-3.80493
ENSG00000213741.8	RPS29	-2.30044	0.00373447	0.320328	0.799337	-2.62077	-3.83731
ENSG00000156508.17	EEF1A1	-1.99028	0.00342024	0.65705	0.473565	-2.64733	-3.87668
ENSG00000136942.14	RPL35	-2.53865	0.000348724	0.115309	0.931435	-2.65396	-3.8865
ENSG00000135390.17	ATP5G2	-2.54349	2.68811e-05	0.120644	0.915007	-2.66413	-3.90158
ENSG00000122406.12	RPL5	-2.35255	4.28735e-05	0.322611	0.724299	-2.67516	-3.91792
ENSG00000114942.13	EEF1B2	-2.63511	2.97786e-06	0.0485443	0.966769	-2.68365	-3.93051
ENSG00000166803.10	KIAA0101	-2.73146	3.78567e-08	-0.0199032	0.983469	-2.71156	-3.97187
ENSG00000164587.11	RPS14	-2.3283	0.00184251	0.393758	0.732875	-2.72205	-3.98742
ENSG00000089009.15	RPL6	-2.43273	4.21955e-05	0.308963	0.746008	-2.7417	-4.01654
ENSG00000140988.15	RPS2	-2.44039	0.00167906	0.338807	0.78209	-2.7792	-4.07212
ENSG00000243207.6	PPAN-P2RY11	2.69757	0.0696714	5.50369	0.00081869	-2.80612	-4.11202
ENSG00000172809.12	RPL38	-2.56252	0.000349212	0.249149	0.83589	-2.81167	-4.12025
ENSG00000005022.5	SLC25A5	-2.72605	2.71854e-07	0.106234	0.915339	-2.83228	-4.1508
ENSG00000065978.17	YBX1	-2.56849	4.7254e-06	0.271773	0.766914	-2.84026	-4.16262
ENSG00000123349.13	PFDN5	-2.25183	7.9314e-05	0.591935	0.450129	-2.84377	-4.16782
ENSG00000156467.9	UQCRB	-2.47038	6.37243e-06	0.399791	0.631461	-2.87017	-4.20695
ENSG00000198242.13	RPL23A	-2.49204	0.00018127	0.414275	0.685011	-2.90632	-4.26053
ENSG00000168000.14	BSCL2	-2.36476	0.034679	0.55674	0.734525	-2.9215	-4.28303
ENSG00000116251.9	RPL22	-2.58389	1.6728e-05	0.34734	0.713725	-2.93123	-4.29745
ENSG00000161016.15	RPL8	-2.51965	0.00043525	0.416547	0.704953	-2.9362	-4.30482
ENSG00000089157.15	RPLP0	-2.40179	0.00240797	0.541251	0.639254	-2.94304	-4.31495
ENSG00000167526.13	RPL13	-2.66202	0.000351758	0.306217	0.799061	-2.96824	-4.3523
ENSG00000182899.14	RPL35A	-2.71194	5.72282e-05	0.303788	0.779887	-3.01573	-4.42269
ENSG00000130255.12	RPL36	-2.65635	0.000106905	0.367326	0.732677	-3.02367	-4.43446
ENSG00000148908.14	RGS10	-2.76226	3.13594e-05	0.266211	0.807991	-3.02847	-4.44157
ENSG00000163682.15	RPL9	-2.65114	1.11139e-05	0.381331	0.684724	-3.03247	-4.4475
ENSG00000063177.12	RPL18	-2.60806	9.64869e-05	0.432964	0.671338	-3.04102	-4.46017
ENSG00000137154.12	RPS6	-2.6851	2.41116e-05	0.367862	0.711862	-3.05296	-4.47787
ENSG00000108298.9	RPL19	-2.67127	7.77534e-05	0.398416	0.703587	-3.06969	-4.50267
ENSG00000197756.9	RPL37A	-2.60069	0.000462607	0.488643	0.659687	-3.08933	-4.53177
ENSG00000142676.12	RPL11	-2.67229	3.11167e-05	0.433792	0.657407	-3.10608	-4.5566
ENSG00000147604.13	RPL7	-2.75325	1.87323e-06	0.353661	0.698465	-3.10691	-4.55783
ENSG00000142937.11	RPS8	-2.64436	5.5182e-05	0.469383	0.631461	-3.11374	-4.56795
ENSG00000149273.14	RPS3	-2.67824	3.62161e-05	0.437221	0.65804	-3.11546	-4.5705
ENSG00000198034.10	RPS4X	-2.6128	8.03063e-05	0.510097	0.597598	-3.1229	-4.58153
ENSG00000124614.13	RPS10	-2.83937	7.37513e-06	0.296761	0.772697	-3.13613	-4.60114
ENSG00000133112.16	TPT1	-2.32247	0.00117498	0.84288	0.358128	-3.16535	-4.64444
ENSG00000142541.16	RPL13A	-2.77852	3.6124e-05	0.401413	0.700695	-3.17994	-4.66607
ENSG00000198755.10	RPL10A	-2.80399	1.64424e-06	0.384963	0.671959	-3.18896	-4.67944
ENSG00000170889.13	RPS9	-2.69191	2.2479e-05	0.510813	0.57956	-3.20272	-4.69983
ENSG00000197728.9	RPS26	-3.17201	2.05952e-06	0.0417032	0.97552	-3.21371	-4.71612
ENSG00000204628.11	GNB2L1	-2.65663	0.000130292	0.557491	0.575188	-3.21412	-4.71673
ENSG00000156482.10	RPL30	-2.82219	9.06029e-06	0.392422	0.692219	-3.21461	-4.71745
ENSG00000182774.10	RPS17	-2.95737	7.81037e-06	0.262477	0.810087	-3.21985	-4.72522
ENSG00000105193.8	RPS16	-2.9389	1.30055e-05	0.290553	0.791018	-3.22946	-4.73946
ENSG00000143947.12	RPS27A	-2.89054	1.74256e-06	0.355133	0.70924	-3.24567	-4.76349
ENSG00000131469.12	RPL27	-3.09268	1.51477e-06	0.186544	0.870744	-3.27923	-4.81323
ENSG00000083845.8	RPS5	-2.83588	1.15168e-05	0.461625	0.633487	-3.2975	-4.84031
ENSG00000177600.8	RPLP2	-2.93241	0.000110902	0.380895	0.747591	-3.31331	-4.86374
ENSG00000188846.13	RPL14	-2.95714	1.69081e-06	0.366277	0.704912	-3.32342	-4.87872
ENSG00000171863.12	RPS7	-3.09001	5.13642e-07	0.243025	0.810969	-3.33304	-4.89298
ENSG00000145425.9	RPS3A	-2.86824	1.21373e-05	0.48402	0.618313	-3.35226	-4.92147
ENSG00000105372.6	RPS19	-2.9326	3.47787e-05	0.431774	0.692219	-3.36438	-4.93943
ENSG00000221983.7	UBA52	-2.78663	1.21052e-05	0.577836	0.521182	-3.36446	-4.93955
ENSG00000138326.18	RPS24	-3.04433	1.51477e-06	0.347519	0.728423	-3.39185	-4.98014
ENSG00000108107.12	RPL28	-2.91788	2.68811e-05	0.485213	0.640212	-3.4031	-4.99682
ENSG00000186468.12	RPS23	-3.1555	7.13024e-07	0.252897	0.810043	-3.4084	-5.00467
ENSG00000241343.9	RPL36A	-3.03374	6.1026e-06	0.394747	0.704562	-3.42849	-5.03445
ENSG00000265681.7	RPL17	-3.18899	5.52851e-07	0.261629	0.801713	-3.45062	-5.06725
ENSG00000147403.16	RPL10	-2.7149	6.05391e-05	0.738714	0.41321	-3.45361	-5.07168
ENSG00000162244.10	RPL29	-3.09769	2.1777e-06	0.357131	0.729127	-3.45482	-5.07347
ENSG00000114391.12	RPL24	-3.00239	2.61288e-06	0.45321	0.636904	-3.4556	-5.07463
ENSG00000125691.12	RPL23	-3.19614	1.48112e-06	0.319357	0.762956	-3.5155	-5.16341
ENSG00000142534.6	RPS11	-3.00911	2.23892e-05	0.512696	0.623296	-3.52181	-5.17276
ENSG00000118181.10	RPS25	-3.14096	1.07291e-06	0.393857	0.693371	-3.53482	-5.19204
ENSG00000272196.2	HIST2H2AA4	3.54961	0.0176627	7.08828	2.15871e-05	-3.53867	-5.19775
ENSG00000148303.16	RPL7A	-3.18991	2.87798e-06	0.360682	0.736968	-3.55059	-5.21542
ENSG00000008988.9	RPS20	-3.02322	6.37243e-06	0.575568	0.545806	-3.59879	-5.28685
ENSG00000105640.12	RPL18A	-3.28309	1.73945e-06	0.335065	0.758117	-3.61815	-5.31555
ENSG00000243678.11	NME2	-3.43334	6.6846e-07	0.19505	0.873084	-3.62839	-5.33073
ENSG00000110700.6	RPS13	-3.36557	5.59651e-08	0.307286	0.755765	-3.67286	-5.39664
ENSG00000145592.13	RPL37	-3.26222	1.35115e-06	0.431703	0.675473	-3.69392	-5.42785
ENSG00000122026.10	RPL21	-3.37857	1.97852e-08	0.335278	0.722904	-3.71385	-5.45739
ENSG00000134419.15	RPS15A	-3.30993	9.30624e-07	0.422276	0.682062	-3.7322	-5.48458
ENSG00000231500.6	RPS18	-3.34486	7.35158e-06	0.403571	0.726815	-3.74844	-5.50865
ENSG00000163584.17	RPL22L1	-4.24328	2.35897e-11	-0.479029	0.597901	-3.76425	-5.53209
ENSG00000071082.10	RPL31	-3.32472	5.76348e-07	0.492776	0.613158	-3.8175	-5.61101
ENSG00000166441.12	RPL27A	-3.46357	9.64919e-07	0.361547	0.743717	-3.82512	-5.6223
ENSG00000109475.16	RPL34	-3.39359	2.51494e-07	0.453678	0.6449	-3.84727	-5.65513
ENSG00000197958.12	RPL12	-3.45161	1.54543e-06	0.460756	0.671247	-3.91237	-5.75162
ENSG00000173376.13	NDNF	4.36237	3.49489e-06	8.29133	2.35369e-08	-3.92896	-5.77621
ENSG00000166589.12	CDH16	5.37746	0.000336775	9.31502	2.88519e-06	-3.93756	-5.78895
ENSG00000161970.12	RPL26	-3.55092	3.44212e-08	0.426868	0.659687	-3.97779	-5.84858
ENSG00000198918.7	RPL39	-3.38314	2.50086e-06	0.632089	0.529225	-4.01523	-5.90407
ENSG00000144713.12	RPL32	-3.80928	4.81768e-08	0.39334	0.711862	-4.20262	-6.1818
ENSG00000236782.6	RP11-96L14.7	-4.54924	0.000289977	0.0569753	0.979709	-4.60622	-6.77999
ENSG00000265590.9	AP000275.65	-4.76692	0.0478378	0.378833	0.919415	-5.14576	-7.57965
ENSG00000248871.1	TNFSF12-TNFSF13	-4.1474	0.0538502	1.48235	0.568968	-5.62975	-8.29698

## Sheet: MDA-MB-231
Hypoxia + PP242									Hypoxia									Normoxia + PP242
gene	Gene symbol	log2FC poly	FDR poly	log2FC total	FDR total	diff logs	z-score		gene	Gene symbol	log2FC poly	FDR poly	log2FC total	FDR total	diff logs	z-score		gene	Gene Symbol	log2FC poly	FDR poly	log2FC total	FDR total	diff logs	z-score
ENSG00000268173.1	AC007192.4	7.55108	0.0026107	-7.87569	0.00153146	15.4268	37.9873		ENSG00000268173.1	AC007192.4	7.98522	0.00554836	0.928184	0.878947	7.05704	20.9601		ENSG00000268173.1	AC007192.4	8.16235	0.00435034	-7.87569	0.00853712	16.038	41.0346
ENSG00000257411.1	RP11-603J24.9	8.20848	0.000302303	0	1	8.20848	20.1596		ENSG00000151006.7	PRSS53	2.82712	0.017058	0.401127	0.913216	2.42599	7.0992		ENSG00000262621.4	LA16c-306E5.2	3.02931	0.00346187	-0.0480568	0.998998	3.07736	7.84578
ENSG00000167131.16	CCDC103	1.69457	0.000666894	-0.353898	0.666554	2.04847	4.94578		ENSG00000205670.10	SMIM11A	2.82608	0.0108782	0.604236	0.855533	2.22184	6.48818		ENSG00000124257.6	NEURL2	2.4912	0.0277798	0.16006	0.993685	2.33114	5.9349
ENSG00000151006.7	PRSS53	2.08366	0.0480742	0.0482494	0.972111	2.03541	4.91352		ENSG00000186684.12	CYP27C1	3.39975	0.00883488	1.52192	0.444375	1.87783	5.45854		ENSG00000259075.6	POC1B-GALNT4	1.21774	0.0447092	-1.06349	0.160167	2.28122	5.80707
ENSG00000124257.6	NEURL2	2.50439	0.00577622	0.576971	0.540963	1.92742	4.64681		ENSG00000152779.13	SLC16A12	2.39764	0.00264825	0.743702	0.664566	1.65394	4.78843		ENSG00000257046.5	RP11-545J16.1	2.40559	0.0246961	0.869528	0.799136	1.53606	3.89891
ENSG00000152779.13	SLC16A12	2.87642	1.13711e-05	0.958339	0.198595	1.91808	4.62375		ENSG00000125510.15	OPRL1	1.94577	0.0108782	0.578553	0.77699	1.36722	3.93027		ENSG00000100100.12	PIK3IP1	1.67696	0.00650002	0.50696	0.859099	1.17	2.96152
ENSG00000186684.12	CYP27C1	3.15436	0.0046413	1.25054	0.296684	1.90382	4.58853		ENSG00000143847.15	PPFIA4	5.04357	1.34766e-27	3.69847	1.73456e-18	1.3451	3.86407		ENSG00000162927.13	PUS10	1.08855	0.00127312	0.23478	0.933032	0.853774	2.15175
ENSG00000180787.5	ZFP3	1.24443	0.0159214	-0.542449	0.322197	1.78688	4.29971		ENSG00000243449.6	C4orf48	1.19791	0.000762143	-0.139414	0.918585	1.33732	3.84078		ENSG00000243509.4	TNFRSF6B	-6.87991	0.00514413	-7.70235	0.00207098	0.822436	2.0715
ENSG00000134533.6	RERG	2.38889	0.0423424	0.754325	0.605572	1.63457	3.92354		ENSG00000267228.6	RP11-49K24.6	1.41689	0.00317037	0.125768	0.947936	1.29112	3.7025		ENSG00000272916.5	RP11-574K11.31	1.52377	0.0132164	0.748883	0.47472	0.77489	1.94975
ENSG00000221843.3	C2orf16	1.27842	0.0474574	-0.244341	0.768434	1.52276	3.64739		ENSG00000188629.11	ZNF177	1.72305	0.00372583	0.517334	0.724407	1.20572	3.4469		ENSG00000188542.9	DUSP28	1.08895	0.0297061	0.35264	0.82136	0.736307	1.85095
ENSG00000143847.15	PPFIA4	5.27863	7.9532e-31	3.78842	1.32072e-19	1.49021	3.567		ENSG00000072818.11	ACAP1	1.92564	0.0377523	0.752389	0.659928	1.17325	3.34971		ENSG00000197054.11	ZNF763	1.22818	0.0327903	0.599974	0.67599	0.628211	1.57414
ENSG00000257046.5	RP11-545J16.1	2.07292	0.0204712	0.594533	0.579053	1.47838	3.53778		ENSG00000123612.15	ACVR1C	1.84377	0.0316428	0.672483	0.688145	1.17129	3.34385		ENSG00000185127.6	C6orf120	0.606615	0.0453457	0.00148599	0.999948	0.605129	1.51504
ENSG00000118898.15	PPL	2.22712	0.00204201	0.766626	0.373056	1.46049	3.4936		ENSG00000144834.12	TAGLN3	1.61154	0.0163729	0.531755	0.787045	1.07978	3.06996		ENSG00000129226.13	CD68	-0.49818	0.0416711	0.0898766	0.983723	-0.588057	-1.5404
ENSG00000171368.11	TPPP	1.55758	0.0179932	0.0999494	0.925295	1.45764	3.48656		ENSG00000183775.10	KCTD16	2.36324	0.00323103	1.32332	0.250258	1.03992	2.95065		ENSG00000173726.10	TOMM20	-0.557673	0.0230581	0.0418594	0.993685	-0.599532	-1.56978
ENSG00000262621.4	LA16c-306E5.2	2.66311	0.0039991	1.24144	0.249457	1.42167	3.39772		ENSG00000141854.7	CTB-55O6.8	1.49848	0.0499286	0.516969	0.71857	0.981513	2.77584		ENSG00000060138.12	YBX3	-0.607641	0.00890551	-0.00706959	0.999805	-0.600571	-1.57245
ENSG00000183307.3	CECR6	1.94862	0.00660737	0.542493	0.556228	1.40613	3.35934		ENSG00000006459.10	KDM7A	1.30027	0.0473117	0.321293	0.874104	0.978981	2.76826		ENSG00000109971.13	HSPA8	-0.766717	0.0333661	-0.159683	0.967802	-0.607033	-1.58899
ENSG00000100100.12	PIK3IP1	2.5842	7.27973e-08	1.22234	0.0208149	1.36186	3.25001		ENSG00000188910.7	GJB3	2.429	0.00430016	1.45033	0.242967	0.97867	2.76733		ENSG00000070756.13	PABPC1	-0.772442	0.0347333	-0.153401	0.970957	-0.619041	-1.61974
ENSG00000183629.13	GOLGA8G	1.4579	0.0204712	0.106816	0.910228	1.35109	3.22341		ENSG00000124172.9	ATP5E	1.16864	2.72339e-05	0.191241	0.851086	0.977401	2.76353		ENSG00000178741.11	COX5A	-0.668638	0.0261249	-0.0406591	0.995354	-0.627979	-1.64263
ENSG00000123612.15	ACVR1C	1.79627	0.0100984	0.611576	0.439698	1.18469	2.81244		ENSG00000125995.15	ROMO1	1.2097	2.13156e-06	0.27754	0.687872	0.932156	2.62811		ENSG00000125991.18	ERGIC3	-0.54134	0.0313528	0.0897591	0.986682	-0.631099	-1.65062
ENSG00000197380.10	DACT3	2.35792	0.0061941	1.24264	0.224721	1.11528	2.64101		ENSG00000205129.8	C4orf47	3.23383	2.14362e-05	2.30627	0.00282744	0.927559	2.61435		ENSG00000101210.10	EEF1A2	-0.640347	0.0179975	-0.00700702	0.999805	-0.63334	-1.65636
ENSG00000240038.6	AMY2B	1.65595	0.0268173	0.556992	0.533451	1.09896	2.6007		ENSG00000134825.13	TMEM258	1.32162	1.2491e-06	0.394751	0.496249	0.926866	2.61228		ENSG00000125743.10	SNRPD2	-0.760657	0.0154565	-0.125321	0.981859	-0.635336	-1.66147
ENSG00000188039.13	NWD1	1.22776	0.0351469	0.129539	0.886654	1.09822	2.59887		ENSG00000250317.8	SMIM20	0.789374	0.0411371	-0.135436	0.916758	0.924809	2.60612		ENSG00000148908.14	RGS10	-0.66431	0.0492845	-0.0203893	0.996533	-0.643921	-1.68345
ENSG00000146250.6	PRSS35	2.81839	0.00792662	1.72704	0.140019	1.09134	2.58188		ENSG00000146250.6	PRSS35	3.26446	0.00836886	2.34544	0.122096	0.919021	2.5888		ENSG00000187446.11	CHP1	-0.6649	0.00244008	-0.0170702	0.99621	-0.64783	-1.69346
ENSG00000196358.10	NTNG2	1.16813	0.0476588	0.0935764	0.913902	1.07455	2.54041		ENSG00000203780.10	FANK1	1.64456	0.00070869	0.749807	0.396884	0.894751	2.51616		ENSG00000151131.9	C12orf45	-0.816389	0.0264885	-0.100857	0.989274	-0.715532	-1.86683
ENSG00000188910.7	GJB3	1.70338	0.0299963	0.632204	0.534981	1.07117	2.53207		ENSG00000196683.10	TOMM7	0.960606	0.000380043	0.069228	0.955319	0.891378	2.50606		ENSG00000196531.10	NACA	-0.700896	0.0314297	0.025455	0.995817	-0.726351	-1.89453
ENSG00000228672.3	PROB1	1.20133	0.0186305	0.14277	0.852607	1.05856	2.50092		ENSG00000233276.3	GPX1	1.07034	0.00172302	0.232615	0.839487	0.837729	2.34549		ENSG00000164346.9	NSA2	-0.670516	0.0306103	0.0572227	0.993685	-0.727738	-1.89809
ENSG00000188629.11	ZNF177	1.63864	0.00150611	0.611953	0.330102	1.02668	2.42219		ENSG00000154102.10	C16orf74	1.15209	0.0320114	0.335766	0.795764	0.816319	2.28141		ENSG00000166803.10	KIAA0101	-0.716462	0.0318453	0.0118431	0.998998	-0.728305	-1.89954
ENSG00000141854.7	CTB-55O6.8	1.58994	0.00700424	0.56498	0.366445	1.02496	2.41794		ENSG00000254901.7	BORCS8	0.666955	0.043398	-0.139279	0.897371	0.806234	2.25122		ENSG00000145741.15	BTF3	-0.802171	0.0089566	-0.0401048	0.995788	-0.762067	-1.98599
ENSG00000135333.13	EPHA7	1.5381	0.000111594	0.516641	0.314545	1.02146	2.40929		ENSG00000240972.1	MIF	1.56358	1.02093e-10	0.758291	0.0176916	0.805293	2.24841		ENSG00000147677.10	EIF3H	-0.725284	0.00470472	0.0736851	0.989274	-0.798969	-2.08049
ENSG00000125510.15	OPRL1	2.32966	0.000132565	1.31896	0.0492041	1.0107	2.38272		ENSG00000154813.9	DPH3	1.05342	7.61952e-05	0.250002	0.732059	0.803423	2.24281		ENSG00000143545.8	RAB13	-0.899318	0.000131256	-0.0959909	0.988362	-0.803327	-2.09165
ENSG00000183775.10	KCTD16	2.3468	0.000697406	1.33821	0.077015	1.00859	2.37751		ENSG00000274944.4	RP5-864K19.6	1.55343	0.0215962	0.762211	0.543365	0.791217	2.20628		ENSG00000180879.13	SSR4	-0.83074	0.00135461	-0.026562	0.995817	-0.804178	-2.09383
ENSG00000159917.14	ZNF235	1.05306	0.0434382	0.0576172	0.941909	0.995439	2.34503		ENSG00000134049.4	IER3IP1	0.779989	0.0034849	-0.00909017	0.994787	0.789079	2.19988		ENSG00000174444.14	RPL4	-0.706209	0.0172927	0.117179	0.982084	-0.823388	-2.14302
ENSG00000149968.11	MMP3	2.06198	0.000172067	1.06732	0.119575	0.994663	2.34311		ENSG00000160131.13	VMA21	0.750028	0.0108782	-0.0288862	0.98487	0.778914	2.16945		ENSG00000005022.5	SLC25A5	-0.814046	0.00113193	0.0149789	0.997587	-0.829025	-2.15746
ENSG00000069667.15	RORA	3.34663	2.91291e-14	2.36246	6.57853e-08	0.984173	2.3172		ENSG00000196636.7	SDHAF3	0.797705	0.0385402	0.0245627	0.988961	0.773142	2.15218		ENSG00000167644.11	C19orf33	-0.822169	0.011689	0.0255677	0.99602	-0.847737	-2.20537
ENSG00000109794.13	FAM149A	1.17534	0.0252058	0.206625	0.776226	0.968714	2.27902		ENSG00000179085.7	DPM3	0.998782	0.00324003	0.226729	0.841771	0.772053	2.14892		ENSG00000100129.17	EIF3L	-0.685605	0.00160805	0.168226	0.908145	-0.853831	-2.22098
ENSG00000106404.13	CLDN15	1.00903	0.0114338	0.0479919	0.939485	0.961036	2.26006		ENSG00000281571.1	AC241585.2	1.3969	0.00131583	0.626417	0.367641	0.770479	2.14421		ENSG00000259316.8	CTD-2116N17.1	-0.808026	0.0376829	0.0502591	0.995511	-0.858285	-2.23238
ENSG00000179168.14	GGN	1.84205	0.000726982	0.897689	0.169047	0.944358	2.21887		ENSG00000228474.5	OST4	1.11198	1.46837e-05	0.345608	0.523705	0.766374	2.13192		ENSG00000112306.7	RPS12	-0.800009	0.0168808	0.0631429	0.993685	-0.863152	-2.24485
ENSG00000204186.7	ZDBF2	1.00261	0.0011593	0.0657825	0.895436	0.936829	2.20027		ENSG00000138495.6	COX17	0.817318	0.00592115	0.0774723	0.949495	0.739846	2.05252		ENSG00000136942.14	RPL35	-1.00921	0.000592498	-0.144383	0.972437	-0.864825	-2.24913
ENSG00000172888.11	ZNF621	0.54745	0.0259585	-0.377628	0.171275	0.925077	2.17125		ENSG00000054148.17	PHPT1	0.965146	4.59904e-05	0.227009	0.732059	0.738137	2.04741		ENSG00000135390.17	ATP5G2	-0.947357	8.24498e-05	-0.0541033	0.993685	-0.893254	-2.32193
ENSG00000188177.13	ZC3H6	1.52491	0.00294824	0.605666	0.322775	0.919243	2.15684		ENSG00000130590.13	SAMD10	0.91161	0.0403427	0.179047	0.90254	0.732563	2.03072		ENSG00000164849.8	GPR146	1.45707	0.00149391	2.35898	1.52932e-06	-0.901906	-2.34409
ENSG00000166669.13	ATF7IP2	0.829676	0.0343084	-0.0872084	0.875616	0.916884	2.15101		ENSG00000171858.17	RPS21	0.861733	0.00186878	0.134992	0.897371	0.726741	2.0133		ENSG00000174748.18	RPL15	-0.836058	0.00178028	0.0829354	0.989274	-0.918993	-2.38784
ENSG00000130222.10	GADD45G	1.74214	0.0118005	0.826779	0.353759	0.915363	2.14726		ENSG00000149968.11	MMP3	1.48945	0.0457173	0.763593	0.624628	0.725854	2.01064		ENSG00000172809.12	RPL38	-0.873778	0.00787987	0.0844234	0.990804	-0.958201	-2.48824
ENSG00000272196.2	HIST2H2AA4	1.72991	0.000123632	0.821167	0.123473	0.90874	2.1309		ENSG00000233927.4	RPS28	0.814621	0.00728119	0.0897577	0.942135	0.724863	2.00768		ENSG00000111640.14	GAPDH	-1.05264	4.48879e-05	-0.075559	0.990804	-0.977085	-2.5366
ENSG00000182612.10	TSPAN10	1.3648	0.00520567	0.457159	0.474413	0.90764	2.12818		ENSG00000167468.16	GPX4	1.00185	0.000594666	0.280919	0.705048	0.720933	1.99592		ENSG00000115268.9	RPS15	-0.954568	0.000354168	0.0325087	0.995788	-0.987077	-2.56219
ENSG00000135722.8	FBXL8	1.4903	5.70309e-06	0.593471	0.112599	0.896831	2.10149		ENSG00000275074.1	NUDT18	1.74042	0.000528284	1.02128	0.152096	0.719143	1.99056		ENSG00000161016.15	RPL8	-1.05506	0.000100949	-0.0619971	0.993685	-0.993064	-2.57752
ENSG00000099139.13	PCSK5	0.82732	0.0156992	-0.062863	0.907803	0.890183	2.08507		ENSG00000119950.20	MXI1	1.41291	3.43696e-09	0.697425	0.0216105	0.715488	1.97962		ENSG00000114942.13	EEF1B2	-0.987944	0.000713613	0.0121572	0.998998	-1.0001	-2.59553
ENSG00000054219.10	LY75	1.13349	0.00590837	0.25309	0.656663	0.880402	2.06091		ENSG00000204272.11	LINC01420	0.797394	0.00167024	0.0868261	0.933358	0.710568	1.96489		ENSG00000149806.10	FAU	-0.923306	0.00113193	0.0831949	0.989274	-1.0065	-2.61192
ENSG00000105877.17	DNAH11	3.28508	1.15908e-29	2.41628	2.26348e-16	0.868791	2.03224		ENSG00000060762.18	MPC1	0.935361	0.0012674	0.230466	0.786447	0.704895	1.94791		ENSG00000175390.12	EIF3F	-0.883491	6.43015e-05	0.152147	0.946077	-1.03564	-2.68654
ENSG00000078114.18	NEBL	1.9614	0.000162151	1.10103	0.0712487	0.860366	2.01143		ENSG00000141741.11	MIEN1	0.753199	0.00918635	0.0508365	0.966847	0.702363	1.94034		ENSG00000164587.11	RPS14	-1.05945	0.000187401	0.0122739	0.998998	-1.07172	-2.77893
ENSG00000205129.8	C4orf47	3.04105	1.81716e-05	2.19003	0.001373	0.851024	1.98835		ENSG00000166920.10	C15orf48	2.21108	0.000866956	1.51377	0.0712093	0.697305	1.9252		ENSG00000249590.7	RP4-539M6.19	-1.17349	0.0299727	-0.100078	0.993685	-1.07342	-2.78329
ENSG00000164695.4	CHMP4C	1.16537	0.00603787	0.317972	0.499099	0.847399	1.9794		ENSG00000164405.10	UQCRQ	0.79414	0.0133562	0.0991903	0.938406	0.69495	1.91815		ENSG00000122406.12	RPL5	-0.922179	0.00332995	0.152486	0.968332	-1.07467	-2.78649
ENSG00000122420.9	PTGFR	2.21147	6.68244e-07	1.36876	0.00681274	0.842718	1.96784		ENSG00000176340.3	COX8A	0.704327	0.0108782	0.0163678	0.990548	0.687959	1.89722		ENSG00000204628.11	GNB2L1	-1.06689	1.26445e-05	0.0168362	0.997391	-1.08373	-2.80969
ENSG00000213918.10	DNASE1	1.62391	1.02999e-06	0.787793	0.0403242	0.836116	1.95154		ENSG00000177700.5	POLR2L	0.843249	0.00463678	0.155487	0.882741	0.687761	1.89663		ENSG00000101444.12	AHCY	-0.747027	0.00129318	0.349834	0.475163	-1.09686	-2.84331
ENSG00000146094.13	DOK3	1.07865	0.00611262	0.246191	0.649856	0.832456	1.9425		ENSG00000145029.11	NICN1	0.868414	0.0334172	0.185599	0.896222	0.682816	1.88183		ENSG00000089009.15	RPL6	-0.971463	0.000700501	0.131672	0.97808	-1.10313	-2.85937
ENSG00000184154.12	LRTOMT	1.15078	0.00445692	0.33206	0.511737	0.818716	1.90856		ENSG00000137880.5	GCHFR	1.14768	0.00506253	0.467527	0.517306	0.680155	1.87387		ENSG00000114391.12	RPL24	-1.07757	0.000210761	0.0593721	0.993685	-1.13694	-2.94595
ENSG00000273820.1	USP27X	1.40012	0.000494391	0.591311	0.216455	0.808804	1.88408		ENSG00000198258.10	UBL5	0.839722	0.00185572	0.165437	0.859645	0.674285	1.8563		ENSG00000104529.17	EEF1D	-1.02307	2.26588e-05	0.130344	0.968332	-1.15342	-2.98815
ENSG00000156218.12	ADAMTSL3	0.990528	0.0403497	0.195259	0.770717	0.795269	1.85065		ENSG00000173890.16	GPR160	1.14501	0.0225184	0.472405	0.606406	0.672605	1.85127		ENSG00000123349.13	PFDN5	-1.14885	3.23674e-06	0.0110986	0.998998	-1.15995	-3.00487
ENSG00000183354.11	KIAA2026	0.854906	0.0168662	0.0681127	0.903627	0.786794	1.82972		ENSG00000105877.17	DNAH11	2.85287	8.73264e-22	2.18751	4.41107e-13	0.665363	1.82959		ENSG00000108298.9	RPL19	-1.1035	2.26588e-05	0.0568111	0.993685	-1.16031	-3.00579
ENSG00000113739.10	STC2	1.35733	0.0171484	0.572605	0.404921	0.784729	1.82462		ENSG00000164713.9	BRI3	0.872038	0.00896026	0.207758	0.839487	0.664281	1.82635		ENSG00000168028.13	RPSA	-1.12734	1.06132e-05	0.0343096	0.995788	-1.16165	-3.00922
ENSG00000072818.11	ACAP1	2.03132	0.00556127	1.25227	0.0768333	0.779054	1.81061		ENSG00000174695.9	TMEM167A	0.810279	0.000762143	0.147635	0.861703	0.662644	1.82145		ENSG00000221983.7	UBA52	-1.11783	1.12546e-05	0.0483727	0.994811	-1.1662	-3.02087
ENSG00000232040.2	ZBED9	0.994804	0.0197403	0.215786	0.700465	0.779017	1.81051		ENSG00000182580.2	EPHB3	1.82858	0.00161169	1.17688	0.121855	0.651699	1.7887		ENSG00000198242.13	RPL23A	-1.09078	6.80141e-05	0.0803613	0.990804	-1.17114	-3.03352
ENSG00000184898.6	RBM43	1.61902	0.000149747	0.843286	0.0770834	0.775734	1.80241		ENSG00000178531.5	CTXN1	0.920123	0.0223091	0.268772	0.79698	0.651351	1.78765		ENSG00000137818.11	RPLP1	-1.17521	3.03292e-05	0.0158171	0.998396	-1.19103	-3.08446
ENSG00000167716.18	WDR81	1.42094	5.00692e-05	0.652872	0.110909	0.768072	1.78348		ENSG00000127540.11	UQCR11	0.750743	0.0184714	0.103975	0.928651	0.646768	1.77394		ENSG00000131469.12	RPL27	-1.2282	3.77836e-06	-0.0337723	0.995788	-1.19443	-3.09316
ENSG00000144426.18	NBEAL1	0.697098	0.0307249	-0.0666442	0.893876	0.763743	1.77279		ENSG00000069667.15	RORA	2.5625	6.71851e-07	1.92701	0.000133571	0.635489	1.74018		ENSG00000171858.17	RPS21	-1.07871	2.27629e-05	0.142693	0.967098	-1.2214	-3.16223
ENSG00000166455.13	C16orf46	1.11071	0.0208516	0.347103	0.570248	0.763607	1.77245		ENSG00000187840.4	EIF4EBP1	0.704097	0.020203	0.0730869	0.951513	0.63101	1.72677		ENSG00000100316.15	RPL3	-1.03197	3.08556e-05	0.190585	0.930382	-1.22255	-3.16517
ENSG00000162620.15	LRRIQ3	0.949194	0.0207985	0.20474	0.688635	0.744454	1.72515		ENSG00000116586.11	LAMTOR2	0.79166	0.00561623	0.165501	0.863132	0.626159	1.71225		ENSG00000170275.14	CRTAP	-1.01671	5.33101e-09	0.209898	0.78021	-1.22661	-3.17557
ENSG00000145934.15	TENM2	1.55674	0.00127918	0.81456	0.150191	0.742185	1.71955		ENSG00000213977.7	TAX1BP3	0.825133	0.000221168	0.200897	0.751253	0.624236	1.7065		ENSG00000156482.10	RPL30	-1.10954	0.00111843	0.118605	0.989274	-1.22815	-3.17951
ENSG00000176542.9	USF3	0.754699	0.0242289	0.0173813	0.973964	0.737317	1.70752		ENSG00000115350.11	POLE4	0.811361	0.0257889	0.189327	0.870443	0.622034	1.69991		ENSG00000130255.12	RPL36	-1.2373	2.38004e-05	-0.00851153	0.999805	-1.22879	-3.18115
ENSG00000251247.9	ZNF345	0.840933	0.0378728	0.105147	0.854242	0.735786	1.70374		ENSG00000151892.14	GFRA1	1.3875	0.00995811	0.767117	0.393396	0.620381	1.69496		ENSG00000142937.11	RPS8	-1.10511	3.5661e-05	0.155124	0.966537	-1.26023	-3.26166
ENSG00000159208.15	CIART	2.13154	0.000105032	1.41234	0.0234992	0.719199	1.66278		ENSG00000114125.13	RNF7	0.834057	0.0276267	0.218525	0.84688	0.615532	1.68045		ENSG00000167526.13	RPL13	-1.29799	2.75345e-07	-0.0376458	0.995788	-1.26034	-3.26194
ENSG00000259207.7	ITGB3	1.32786	0.00184308	0.616124	0.232982	0.711737	1.64435		ENSG00000144063.3	MALL	1.43043	3.11262e-05	0.81527	0.0599973	0.615161	1.67934		ENSG00000089157.15	RPLP0	-1.31463	4.44819e-07	-0.0531834	0.993727	-1.26145	-3.26478
ENSG00000115738.9	ID2	1.38694	0.0111898	0.675881	0.310559	0.711057	1.64267		ENSG00000131188.11	PRR7	0.997641	0.00482617	0.383995	0.591995	0.613645	1.6748		ENSG00000065978.17	YBX1	-1.4846	2.32136e-12	-0.216638	0.877906	-1.26796	-3.28145
ENSG00000143669.13	LYST	0.686913	0.0296084	-0.023926	0.963959	0.710839	1.64213		ENSG00000142669.13	SH3BGRL3	0.979772	7.93489e-06	0.36717	0.371669	0.612602	1.67168		ENSG00000182899.14	RPL35A	-1.17446	4.6297e-05	0.093988	0.989274	-1.26845	-3.28271
ENSG00000055813.5	CCDC85A	1.21532	0.0268173	0.511961	0.462285	0.703359	1.62366		ENSG00000171840.11	NINJ2	0.991086	0.0292673	0.384227	0.66333	0.606859	1.65449		ENSG00000198034.10	RPS4X	-1.21435	2.63105e-06	0.0557808	0.993685	-1.27013	-3.28701
ENSG00000070182.17	SPTB	2.26828	0.000310269	1.56669	0.0242041	0.701594	1.6193		ENSG00000170681.6	MURC	1.19634	0.0204187	0.591153	0.540883	0.605189	1.64949		ENSG00000063177.12	RPL18	-1.21189	7.10516e-07	0.0832198	0.989274	-1.29511	-3.35098
ENSG00000204103.3	MAFB	2.07732	0.00144922	1.37605	0.0466028	0.701271	1.6185		ENSG00000177556.11	ATOX1	0.831158	0.00161046	0.22783	0.74995	0.603328	1.64392		ENSG00000270136.5	MINOS1-NBL1	-1.42123	0.0364762	-0.121561	0.993685	-1.29967	-3.36266
ENSG00000273136.5	NBPF26	0.63904	0.0395013	-0.0561264	0.907808	0.695167	1.60342		ENSG00000182712.15	CMC4	0.992404	0.0160929	0.398459	0.624628	0.593945	1.61584		ENSG00000008988.9	RPS20	-1.20326	2.56522e-05	0.102831	0.989274	-1.30609	-3.3791
ENSG00000270882.2	HIST2H4A	3.00434	2.17115e-15	2.31948	2.96455e-09	0.684864	1.57798		ENSG00000176845.12	METRNL	1.11178	0.00479945	0.518139	0.455005	0.59364	1.61492		ENSG00000182774.10	RPS17	-1.32551	5.02669e-06	-0.0148683	0.998998	-1.31064	-3.39075
ENSG00000112812.15	PRSS16	1.5223	0.000237462	0.838433	0.0745089	0.683869	1.57552		ENSG00000103187.7	COTL1	0.65468	0.036104	0.0695089	0.955319	0.585171	1.58958		ENSG00000198755.10	RPL10A	-1.05337	0.000105905	0.257375	0.869896	-1.31075	-3.39103
ENSG00000148541.12	FAM13C	1.18893	0.0121483	0.507191	0.387375	0.681737	1.57025		ENSG00000172586.7	CHCHD1	0.681311	0.0403427	0.111574	0.921832	0.569737	1.54338		ENSG00000142676.12	RPL11	-1.29036	9.66431e-07	0.0438248	0.995511	-1.33418	-3.45103
ENSG00000177076.5	ACER2	1.20214	0.0199181	0.522923	0.413311	0.679216	1.56403		ENSG00000074211.13	PPP2R2C	1.14269	0.0126473	0.57352	0.453499	0.569171	1.54169		ENSG00000233927.4	RPS28	-1.23872	2.09471e-06	0.101874	0.989274	-1.34059	-3.46744
ENSG00000123095.5	BHLHE41	1.68064	2.57721e-05	1.0091	0.0248073	0.671539	1.54507		ENSG00000078114.18	NEBL	1.85932	0.00186503	1.30281	0.0979605	0.556515	1.50381		ENSG00000254772.9	EEF1G	-1.21554	4.6093e-08	0.131409	0.967058	-1.34695	-3.48373
ENSG00000143630.9	HCN3	0.76111	0.0206815	0.0939643	0.846364	0.667146	1.53422		ENSG00000156453.13	PCDH1	1.6638	0.00505177	2.13672	0.000128407	-0.472921	-1.57733		ENSG00000140988.15	RPS2	-1.43368	1.2576e-07	-0.0800354	0.991033	-1.35365	-3.50088
ENSG00000197283.12	SYNGAP1	1.45115	1.74319e-07	0.78493	0.0119053	0.666217	1.53192		ENSG00000170442.11	KRT86	-1.34009	0.023226	-0.719916	0.497911	-0.620175	-2.01806		ENSG00000197728.9	RPS26	-1.28671	5.28073e-06	0.0763466	0.992254	-1.36306	-3.52498
ENSG00000163689.18	C3orf67	0.879065	0.0128308	0.217466	0.639051	0.661599	1.52052		ENSG00000164849.8	GPR146	1.09646	0.0433317	1.9454	0.000213547	-0.848942	-2.70277		ENSG00000116251.9	RPL22	-1.31522	1.74148e-07	0.0573636	0.993685	-1.37258	-3.54936
ENSG00000153233.12	PTPRR	2.02281	0.000353266	1.36319	0.0260388	0.659619	1.51563		ENSG00000240184.6	PCDHGC3	-1.12587	0.0438979	-0.189926	0.92267	-0.935949	-2.96318		ENSG00000188846.13	RPL14	-1.2602	1.25464e-06	0.115675	0.987073	-1.37587	-3.55778
ENSG00000109323.8	MANBA	0.990837	0.0010105	0.335106	0.370422	0.655731	1.50602		ENSG00000165507.8	C10orf10	1.70454	0.00205614	2.68341	1.4746e-06	-0.978869	-3.09164		ENSG00000243678.11	NME2	-1.64491	2.60334e-10	-0.261724	0.877906	-1.38319	-3.57653
ENSG00000187840.4	EIF4EBP1	-0.767072	0.00230981	-0.203738	0.547091	-0.563334	-1.50479		ENSG00000185272.13	RBM11	-1.70466	0.0122496	-0.603827	0.695505	-1.10083	-3.45668		ENSG00000083845.8	RPS5	-1.35032	1.1884e-09	0.0480345	0.993685	-1.39836	-3.61537
ENSG00000186010.18	NDUFA13	-0.777885	0.00136764	-0.21452	0.512745	-0.563365	-1.50487		ENSG00000259171.1	RP11-903H12.5	2.26043	0.0217998	3.48	0.000150095	-1.21958	-3.8121		ENSG00000162244.10	RPL29	-1.44637	8.55951e-10	-0.0341743	0.995788	-1.41219	-3.65079
ENSG00000111775.2	COX6A1	-0.545427	0.0274023	0.0205125	0.960103	-0.56594	-1.51123		ENSG00000123999.4	INHA	2.17061	0.0449888	3.69633	0.00109736	-1.52572	-4.72839		ENSG00000171863.12	RPS7	-1.30628	2.63818e-06	0.106966	0.989274	-1.41325	-3.6535
ENSG00000130741.10	EIF2S3	-0.656469	0.0012451	-0.0900627	0.763263	-0.566406	-1.51238		ENSG00000258529.5	RP11-108O10.8	-7.14042	0.0100511	-1.04534	0.848513	-6.09507	-18.4046		ENSG00000125691.12	RPL23	-1.25729	4.6297e-05	0.162974	0.968332	-1.42026	-3.67145
ENSG00000064666.14	CNN2	-0.864061	0.00312938	-0.296858	0.430983	-0.567203	-1.51435		ENSG00000256514.1	AP003419.11	-6.28676	0.0125481	0.329149	0.948479	-6.61591	-19.9635		ENSG00000124614.13	RPS10	-1.34963	9.27763e-07	0.071899	0.992547	-1.42153	-3.67471
ENSG00000183978.7	COA3	-0.779137	0.000318268	-0.210176	0.471381	-0.568961	-1.51869		ENSG00000243207.6	PPAN-P2RY11	-6.20962	0.0316428	1.48858	0.687515	-7.6982	-23.2028		ENSG00000163682.15	RPL9	-1.33128	3.07237e-07	0.0910475	0.989274	-1.42233	-3.67676
ENSG00000125520.13	SLC2A4RG	-0.902483	0.00147787	-0.33183	0.341405	-0.570653	-1.52287		ENSG00000255073.8	ZFP91-CNTF	-7.46602	0.00185572	0.718335	0.883104	-8.18436	-24.6579		ENSG00000147604.13	RPL7	-1.29717	4.43887e-06	0.125762	0.986682	-1.42293	-3.67829
ENSG00000172590.18	MRPL52	-1.06877	3.37053e-05	-0.498094	0.101074	-0.570675	-1.52293											ENSG00000177600.8	RPLP2	-1.49339	2.52629e-10	-0.0584315	0.993685	-1.43495	-3.70907
ENSG00000219607.3	PPP1R3G	3.22117	2.88352e-06	3.796	2.55431e-06	-0.57483	-1.53319											ENSG00000105193.8	RPS16	-1.37228	1.16977e-07	0.0657542	0.993205	-1.43803	-3.71696
ENSG00000130811.11	EIF3G	-0.852481	2.30801e-05	-0.276846	0.283485	-0.575636	-1.53518											ENSG00000110700.6	RPS13	-1.40286	5.33656e-08	0.0507156	0.994868	-1.45358	-3.75678
ENSG00000225663.7	FAM195B	-0.68871	0.00969795	-0.112224	0.766973	-0.576485	-1.53727											ENSG00000169100.13	SLC25A6	-1.37027	3.25648e-13	0.083952	0.989116	-1.45423	-3.75844
ENSG00000262919.7	FAM58A	-0.645098	0.0457058	-0.0682124	0.886654	-0.576886	-1.53827											ENSG00000148303.16	RPL7A	-1.34349	3.78129e-07	0.113254	0.988454	-1.45674	-3.76487
ENSG00000134184.12	GSTM1	-0.896131	0.0105548	-0.317332	0.50696	-0.578799	-1.54299											ENSG00000144713.12	RPL32	-1.52418	5.33101e-09	-0.0556592	0.993685	-1.46853	-3.79506
ENSG00000084207.15	GSTP1	-0.828787	0.000134728	-0.248123	0.38416	-0.580664	-1.5476											ENSG00000143947.12	RPS27A	-1.39322	8.34847e-07	0.0906944	0.989274	-1.48392	-3.83447
ENSG00000099622.13	CIRBP	-0.845785	4.94641e-05	-0.25939	0.338172	-0.586395	-1.56175											ENSG00000170889.13	RPS9	-1.27467	4.66466e-07	0.211237	0.918275	-1.48591	-3.83957
ENSG00000171421.12	MRPL36	-1.05916	6.14813e-06	-0.469834	0.0917504	-0.58933	-1.569											ENSG00000156508.17	EEF1A1	-1.18015	2.47622e-05	0.332121	0.752885	-1.51227	-3.90707
ENSG00000105583.9	WDR83OS	-0.682363	0.00103125	-0.0905954	0.767864	-0.591768	-1.57502											ENSG00000265681.7	RPL17	-1.39773	7.10516e-07	0.125874	0.987073	-1.5236	-3.93608
ENSG00000130165.10	ELOF1	-0.836482	0.000192061	-0.242503	0.408729	-0.593979	-1.58048											ENSG00000137154.12	RPS6	-1.42361	4.34382e-08	0.118832	0.986682	-1.54244	-3.98433
ENSG00000214447.4	FAM187A	1.02616	0.0477805	1.62392	0.00761899	-0.597758	-1.58981											ENSG00000138326.18	RPS24	-1.40449	2.23306e-06	0.155857	0.973312	-1.56035	-4.03019
ENSG00000109084.13	TMEM97	-0.991746	2.57006e-05	-0.387002	0.182591	-0.604744	-1.60707											ENSG00000163584.17	RPL22L1	-1.54921	2.00412e-09	0.0147512	0.998998	-1.56396	-4.03943
ENSG00000277258.4	PCGF2	-0.618255	0.00671342	-0.00819029	0.981881	-0.610065	-1.62021											ENSG00000241343.9	RPL36A	-1.45929	2.56779e-07	0.105304	0.989274	-1.5646	-4.04107
ENSG00000255526.6	NEDD8-MDP1	-1.25385	0.0472051	-0.642685	0.350399	-0.611164	-1.62292											ENSG00000147403.16	RPL10	-1.42235	1.58653e-08	0.143401	0.968332	-1.56575	-4.04402
ENSG00000081051.7	AFP	-1.31135	0.0330638	-0.695417	0.348976	-0.615936	-1.63471											ENSG00000142534.6	RPS11	-1.56613	2.38969e-10	0.0427919	0.995511	-1.60892	-4.15456
ENSG00000102981.9	PARD6A	-0.662897	0.042425	-0.0469483	0.913676	-0.615948	-1.63474											ENSG00000118181.10	RPS25	-1.50152	7.4365e-08	0.121519	0.988362	-1.62304	-4.19072
ENSG00000102317.17	RBM3	-1.30391	6.39034e-07	-0.687137	0.0213176	-0.616771	-1.63677											ENSG00000213741.8	RPS29	-1.39445	2.68317e-07	0.235376	0.908145	-1.62983	-4.20811
ENSG00000251503.8	APITD1-CORT	-0.84105	0.0400515	-0.222863	0.654025	-0.618187	-1.64027											ENSG00000149273.14	RPS3	-1.38154	5.82357e-07	0.251959	0.897434	-1.63349	-4.21748
ENSG00000216490.3	IFI30	-0.89937	0.000113366	-0.280292	0.355964	-0.619079	-1.64247											ENSG00000186468.12	RPS23	-1.49911	4.34382e-08	0.155081	0.968332	-1.6542	-4.27051
ENSG00000244687.11	UBE2V1	-0.608674	0.00173803	0.0147533	0.964719	-0.623427	-1.65321											ENSG00000177954.11	RPS27	-1.53962	4.00429e-09	0.152987	0.967802	-1.6926	-4.36885
ENSG00000125991.18	ERGIC3	-0.476896	0.0202579	0.14812	0.58863	-0.625016	-1.65714											ENSG00000109475.16	RPL34	-1.58802	1.0521e-09	0.127513	0.983723	-1.71554	-4.42759
ENSG00000147123.10	NDUFB11	-0.617691	0.0103336	0.0138207	0.972111	-0.631512	-1.67318											ENSG00000197756.9	RPL37A	-1.5573	2.87179e-08	0.175746	0.964141	-1.73304	-4.4724
ENSG00000101132.9	PFDN4	-0.876278	0.000550125	-0.240861	0.479886	-0.635416	-1.68282											ENSG00000105640.12	RPL18A	-1.81612	7.83558e-15	-0.0474234	0.995093	-1.76869	-4.56369
ENSG00000156411.9	C14orf2	-0.9637	8.93324e-05	-0.325992	0.297105	-0.637707	-1.68848											ENSG00000134419.15	RPS15A	-1.67855	1.42362e-10	0.0949106	0.989274	-1.77346	-4.57591
ENSG00000136717.14	BIN1	-0.435846	0.0493313	0.203826	0.464913	-0.639672	-1.69333											ENSG00000145425.9	RPS3A	-1.6599	2.25405e-09	0.127101	0.987073	-1.787	-4.61058
ENSG00000115758.12	ODC1	-0.912806	0.0315025	-0.271735	0.631669	-0.64107	-1.69679											ENSG00000108107.12	RPL28	-1.63686	9.83718e-13	0.154881	0.962126	-1.79174	-4.62272
ENSG00000163931.15	TKT	-1.05217	4.73357e-09	-0.410136	0.0586343	-0.642037	-1.69917											ENSG00000122026.10	RPL21	-1.70825	1.99545e-10	0.0971704	0.989274	-1.80542	-4.65775
ENSG00000102030.15	NAA10	-0.940546	1.56515e-05	-0.297158	0.288355	-0.643388	-1.70251											ENSG00000071082.10	RPL31	-1.72872	6.24048e-12	0.0841348	0.989274	-1.81286	-4.6768
ENSG00000186205.12	MARC1	-1.00121	0.000663243	-0.355867	0.346269	-0.645342	-1.70734											ENSG00000161970.12	RPL26	-1.68878	6.30117e-10	0.137366	0.980947	-1.82615	-4.71083
ENSG00000184076.12	UQCR10	-1.01373	0.000125086	-0.368287	0.262267	-0.645446	-1.70759											ENSG00000269242.1	CTD-2192J16.22	-1.36048	0.00191402	0.516452	0.707395	-1.87693	-4.84087
ENSG00000197111.15	PCBP2	-0.657579	0.00175151	-0.0118137	0.972825	-0.645765	-1.70838											ENSG00000197958.12	RPL12	-1.92308	2.48575e-15	-0.0242693	0.99602	-1.89881	-4.8969
ENSG00000167863.11	ATP5H	-0.819059	0.00259212	-0.170562	0.656436	-0.648498	-1.71513											ENSG00000231500.6	RPS18	-1.96848	3.30597e-15	-0.0673402	0.993162	-1.90114	-4.90286
ENSG00000140612.13	SEC11A	-0.564494	0.0155781	0.0862262	0.802129	-0.65072	-1.72062											ENSG00000145592.13	RPL37	-1.78401	6.18584e-13	0.118682	0.986682	-1.90269	-4.90683
ENSG00000167513.8	CDT1	-0.814487	0.000306697	-0.159645	0.620605	-0.654842	-1.7308											ENSG00000133112.16	TPT1	-1.92564	1.61598e-17	0.00150825	0.999948	-1.92715	-4.96947
ENSG00000115944.14	COX7A2L	-0.622274	0.00197676	0.0354136	0.914917	-0.657687	-1.73783											ENSG00000166441.12	RPL27A	-1.86468	2.67723e-13	0.0863965	0.989274	-1.95108	-5.03075
ENSG00000130005.11	GAMT	-1.03865	0.000118518	-0.375826	0.264766	-0.662819	-1.7505											ENSG00000198918.7	RPL39	-1.86334	7.29404e-13	0.0880653	0.989274	-1.95141	-5.03159
ENSG00000138430.15	OLA1	-0.751204	0.000564328	-0.0883589	0.787654	-0.662845	-1.75056											ENSG00000142541.16	RPL13A	-1.77084	1.94165e-12	0.285513	0.824833	-2.05635	-5.30032
ENSG00000164237.8	CMBL	-0.467447	0.0280221	0.197355	0.462391	-0.664803	-1.7554											ENSG00000105372.6	RPS19	-1.93957	2.14709e-15	0.119182	0.986201	-2.05876	-5.30649
ENSG00000099624.7	ATP5D	-0.977874	1.71199e-06	-0.311986	0.234058	-0.665889	-1.75808											ENSG00000272921.1	RP11-500M8.7	-7.88393	1.07851e-05	-4.00152	0.0035114	-3.88241	-9.97638
ENSG00000101911.12	PRPS2	-0.657995	0.000440212	0.00878743	0.977693	-0.666782	-1.76029											ENSG00000257390.5	RP11-762I7.5	-2.81142	0.0453457	1.48159	0.680224	-4.29301	-11.0278
ENSG00000075415.12	SLC25A3	-0.758615	0.00201159	-0.0811453	0.828935	-0.677469	-1.78668											ENSG00000198021.6	SPANXA1	-6.1725	5.31349e-40	0.186109	0.982084	-6.35861	-16.3173
ENSG00000129226.13	CD68	-0.457588	0.0193845	0.220059	0.358496	-0.677648	-1.78712											ENSG00000256514.1	AP003419.11	-6.28676	0.00768725	0.813947	0.933032	-7.1007	-18.2176
ENSG00000186184.15	POLR1D	-0.528462	0.0312478	0.15017	0.649718	-0.678633	-1.78956											ENSG00000248751.6	RP1-130H16.18	-7.18474	0.00608445	0.380044	0.992254	-7.56479	-19.406
ENSG00000137955.15	RABGGTB	-1.12523	1.04978e-06	-0.445551	0.109267	-0.679684	-1.79215											ENSG00000124208.16	TMEM189-UBE2V1	-10.0572	1.33044e-07	0.682617	0.963843	-10.7398	-27.5364
ENSG00000090621.13	PABPC4	-0.920936	4.34757e-06	-0.238167	0.371285	-0.682769	-1.79977
ENSG00000178035.11	IMPDH2	-0.932808	7.23195e-06	-0.248368	0.367444	-0.68444	-1.8039
ENSG00000089327.14	FXYD5	-0.522772	0.0273291	0.162232	0.607977	-0.685004	-1.80529
ENSG00000183617.4	MRPL54	-0.807838	0.000694382	-0.121658	0.729897	-0.68618	-1.8082
ENSG00000011052.21	NME1-NME2	-1.13227	0.000223316	-0.442473	0.243804	-0.689792	-1.81712
ENSG00000130748.6	TMEM160	-0.764998	0.0166159	-0.0751675	0.877791	-0.68983	-1.81721
ENSG00000184924.5	PTRHD1	-0.545069	0.0259353	0.146177	0.658229	-0.691246	-1.82071
ENSG00000187446.11	CHP1	-0.495478	0.0133836	0.206102	0.411163	-0.701581	-1.84623
ENSG00000131143.8	COX4I1	-0.847662	0.000322366	-0.138778	0.683781	-0.708885	-1.86427
ENSG00000100528.11	CNIH1	-0.623004	0.00185872	0.0864355	0.76816	-0.709439	-1.86564
ENSG00000140905.9	GCSH	-1.61164	1.38084e-09	-0.899449	0.00218769	-0.71219	-1.87244
ENSG00000117691.9	NENF	-1.03203	0.0101463	-0.319171	0.533679	-0.712857	-1.87408
ENSG00000171159.4	C9orf16	-0.917455	0.00656451	-0.20368	0.619127	-0.713775	-1.87635
ENSG00000173726.10	TOMM20	-0.752316	9.12935e-05	-0.0383546	0.906086	-0.713961	-1.87681
ENSG00000103363.14	TCEB2	-0.853105	0.000284355	-0.133377	0.695407	-0.719728	-1.89105
ENSG00000100380.12	ST13	-0.620514	0.00271775	0.101472	0.733841	-0.721985	-1.89663
ENSG00000168306.12	ACOX2	-1.41249	0.000230671	-0.688772	0.141646	-0.723719	-1.90091
ENSG00000060138.12	YBX3	-0.741279	0.000116022	-0.010915	0.972899	-0.730364	-1.91732
ENSG00000125743.10	SNRPD2	-1.10309	9.71954e-06	-0.369038	0.240928	-0.734049	-1.92642
ENSG00000256061.7	DYX1C1	-1.23745	0.0119728	-0.495644	0.439117	-0.741808	-1.94559
ENSG00000117543.19	DPH5	-1.16838	1.70396e-07	-0.425918	0.122012	-0.742461	-1.9472
ENSG00000181163.13	NPM1	-0.924709	0.000541732	-0.17095	0.654798	-0.753759	-1.9751
ENSG00000130313.6	PGLS	-0.497334	0.0239921	0.272045	0.303052	-0.769379	-2.01368
ENSG00000261052.5	SULT1A3	-1.0592	0.0394508	-0.285948	0.638046	-0.773255	-2.02325
ENSG00000137404.14	NRM	-0.62695	0.0017222	0.148486	0.591548	-0.775436	-2.02864
ENSG00000178982.9	EIF3K	-1.0697	1.70179e-06	-0.290798	0.324018	-0.778904	-2.0372
ENSG00000145861.7	C1QTNF2	-1.2474	0.0171842	-0.454671	0.533725	-0.792727	-2.07134
ENSG00000136327.6	NKX2-8	1.30323	0.0279036	2.0988	0.0021754	-0.795568	-2.07836
ENSG00000183172.8	SMDT1	-0.936953	0.00170442	-0.13704	0.739757	-0.799912	-2.08909
ENSG00000101000.5	PROCR	-0.790946	0.000310873	0.00987748	0.978499	-0.800823	-2.09134
ENSG00000151131.9	C12orf45	-1.75805	1.42466e-10	-0.947641	0.00247448	-0.810408	-2.11501
ENSG00000167996.15	FTH1	-0.801509	0.0134495	0.0153731	0.976545	-0.816882	-2.131
ENSG00000166803.10	KIAA0101	-1.26721	3.64866e-07	-0.445845	0.147284	-0.821362	-2.14207
ENSG00000109971.13	HSPA8	-1.06306	0.000128688	-0.241037	0.528103	-0.822021	-2.14369
ENSG00000156467.9	UQCRB	-0.993911	0.000199878	-0.160972	0.677549	-0.832939	-2.17066
ENSG00000205544.3	TMEM256	-0.746393	0.00166185	0.0937893	0.78907	-0.840183	-2.18855
ENSG00000125652.7	ALKBH7	-0.860744	0.000341136	0.0136739	0.972899	-0.874418	-2.2731
ENSG00000178741.11	COX5A	-1.15971	2.95701e-07	-0.282134	0.351609	-0.877575	-2.2809
ENSG00000279483.1	AC090498.1	-1.09932	0.00270373	-0.216208	0.673011	-0.883116	-2.29459
ENSG00000164849.8	GPR146	2.47402	1.27941e-11	3.36598	3.93382e-16	-0.891963	-2.31644
ENSG00000164346.9	NSA2	-1.11122	1.95117e-06	-0.20979	0.525844	-0.901435	-2.33983
ENSG00000214756.7	METTL12	-0.701523	0.0206728	0.201244	0.61442	-0.902766	-2.34312
ENSG00000166337.9	TAF10	-1.20399	2.69393e-05	-0.300149	0.429126	-0.903837	-2.34576
ENSG00000196531.10	NACA	-1.11031	6.67578e-06	-0.173706	0.630125	-0.936607	-2.4267
ENSG00000145741.15	BTF3	-1.0524	2.9969e-05	-0.112474	0.767864	-0.93993	-2.4349
ENSG00000118816.9	CCNI	-0.462932	0.0460002	0.48351	0.0465278	-0.946442	-2.45099
ENSG00000165507.8	C10orf10	1.3002	0.0101407	2.25637	4.62831e-05	-0.956169	-2.47501
ENSG00000143545.8	RAB13	-1.17286	2.3469e-08	-0.212715	0.474123	-0.960146	-2.48483
ENSG00000187109.13	NAP1L1	-0.720982	0.00297801	0.241941	0.441368	-0.962922	-2.49169
ENSG00000117318.8	ID3	-3.47637	1.01712e-37	-2.51103	2.18379e-20	-0.965339	-2.49766
ENSG00000160345.12	C9orf116	-0.931545	0.035846	0.0508967	0.942346	-0.982442	-2.5399
ENSG00000180879.13	SSR4	-1.03666	3.92258e-06	-0.0492656	0.897984	-0.987399	-2.55214
ENSG00000104408.9	EIF3E	-0.990858	2.07853e-05	0.0142819	0.971899	-1.00514	-2.59596
ENSG00000172789.3	HOXC5	-2.20964	0.00691447	-1.19335	0.196853	-1.01628	-2.62347
ENSG00000135486.17	HNRNPA1	-1.13457	7.92287e-07	-0.100198	0.778449	-1.03437	-2.66815
ENSG00000229117.8	RPL41	-1.20159	0.000515514	-0.161752	0.748558	-1.03984	-2.68166
ENSG00000164615.4	CAMLG	-0.612805	0.0166793	0.42901	0.135598	-1.04182	-2.68655
ENSG00000148908.14	RGS10	-0.940703	0.000199878	0.102316	0.789435	-1.04302	-2.68951
ENSG00000070756.13	PABPC1	-0.892469	0.00192312	0.151847	0.710525	-1.04432	-2.69272
ENSG00000167644.11	C19orf33	-0.936877	0.000512812	0.110228	0.784557	-1.0471	-2.69959
ENSG00000005022.5	SLC25A5	-1.25986	2.37117e-09	-0.206834	0.496091	-1.05302	-2.71421
ENSG00000185053.12	SGCZ	-1.32505	0.00660737	-0.261915	0.695669	-1.06313	-2.73918
ENSG00000100814.17	CCNB1IP1	-1.2632	2.88352e-06	-0.190208	0.626148	-1.07299	-2.76353
ENSG00000100129.17	EIF3L	-0.978389	1.03368e-07	0.0966319	0.73376	-1.07502	-2.76855
ENSG00000147677.10	EIF3H	-1.09906	1.67793e-07	0.00572262	0.987837	-1.10478	-2.84205
ENSG00000172809.12	RPL38	-1.41385	8.92158e-08	-0.269933	0.462391	-1.14392	-2.93871
ENSG00000204228.3	HSD17B8	-0.998565	0.0327224	0.156695	0.827167	-1.15526	-2.96672
ENSG00000111640.14	GAPDH	-0.693338	0.00632691	0.465809	0.102859	-1.15915	-2.97633
ENSG00000167658.15	EEF2	-0.780055	0.018183	0.381905	0.340195	-1.16196	-2.98327
ENSG00000149806.10	FAU	-1.46191	9.89364e-10	-0.297985	0.361042	-1.16393	-2.98813
ENSG00000105373.18	GLTSCR2	-0.652766	0.00067479	0.512053	0.0136153	-1.16482	-2.99033
ENSG00000135390.17	ATP5G2	-1.44703	1.00025e-11	-0.280843	0.335514	-1.16619	-2.99371
ENSG00000198064.13	RP11-347C12.1	-1.58812	0.0117098	-0.354217	0.684087	-1.2339	-3.16094
ENSG00000174444.14	RPL4	-1.30182	9.29685e-09	-0.0677033	0.857953	-1.23412	-3.16149
ENSG00000174748.18	RPL15	-1.23439	4.37168e-08	0.00332847	0.99349	-1.23772	-3.17038
ENSG00000204387.12	C6orf48	-1.45305	5.01041e-07	-0.213632	0.612226	-1.23942	-3.17458
ENSG00000259316.8	CTD-2116N17.1	-1.5014	1.85807e-07	-0.259037	0.530453	-1.24236	-3.18184
ENSG00000136942.14	RPL35	-1.75518	2.4704e-12	-0.488059	0.118847	-1.26712	-3.24299
ENSG00000114942.13	EEF1B2	-1.58126	2.1035e-10	-0.286508	0.408625	-1.29475	-3.31123
ENSG00000123349.13	PFDN5	-1.55692	6.39296e-12	-0.260718	0.413772	-1.2962	-3.31481
ENSG00000138400.12	MDH1B	-1.86872	0.00399254	-0.547147	0.542334	-1.32158	-3.37749
ENSG00000161016.15	RPL8	-1.59374	3.02695e-11	-0.269809	0.423943	-1.32393	-3.3833
ENSG00000115268.9	RPS15	-1.54167	2.15168e-11	-0.197791	0.56421	-1.34388	-3.43257
ENSG00000089009.15	RPL6	-1.51066	7.09237e-10	-0.154807	0.680031	-1.35585	-3.46213
ENSG00000114391.12	RPL24	-1.69284	2.70841e-11	-0.334805	0.331472	-1.35804	-3.46754
ENSG00000101444.12	AHCY	-1.29142	2.24682e-11	0.0746154	0.816662	-1.36603	-3.48728
ENSG00000164587.11	RPS14	-1.61632	7.51223e-11	-0.249863	0.482894	-1.36645	-3.48831
ENSG00000122406.12	RPL5	-1.52191	3.60763e-09	-0.126825	0.753439	-1.39509	-3.55905
ENSG00000175390.12	EIF3F	-1.3022	2.86813e-11	0.103453	0.737878	-1.40565	-3.58513
ENSG00000104529.17	EEF1D	-1.47475	9.66951e-12	-0.0350861	0.928821	-1.43966	-3.66912
ENSG00000221983.7	UBA52	-1.51582	5.24606e-11	-0.0539587	0.894144	-1.46186	-3.72395
ENSG00000108298.9	RPL19	-1.67223	7.37225e-13	-0.210334	0.542302	-1.4619	-3.72405
ENSG00000137818.11	RPLP1	-1.58554	4.43284e-10	-0.100913	0.808686	-1.48463	-3.78019
ENSG00000204628.11	GNB2L1	-1.52464	5.07759e-12	-0.0368016	0.926816	-1.48784	-3.78812
ENSG00000123999.4	INHA	1.9181	0.0306919	3.42198	0.00103435	-1.50388	-3.82773
ENSG00000089157.15	RPLP0	-1.75655	3.57257e-13	-0.235435	0.503185	-1.52112	-3.87031
ENSG00000198755.10	RPL10A	-1.6135	1.83142e-11	-0.0776337	0.848627	-1.53586	-3.90672
ENSG00000182899.14	RPL35A	-1.71659	2.81409e-11	-0.179553	0.648962	-1.53704	-3.90963
ENSG00000065978.17	YBX1	-1.72512	2.51323e-17	-0.187527	0.537656	-1.53759	-3.91099
ENSG00000168028.13	RPSA	-1.66039	7.19191e-13	-0.115537	0.753871	-1.54485	-3.92892
ENSG00000131469.12	RPL27	-1.89088	6.7164e-15	-0.330584	0.317092	-1.56029	-3.96705
ENSG00000112306.7	RPS12	-1.71396	1.50113e-11	-0.153037	0.694372	-1.56092	-3.96861
ENSG00000170275.14	CRTAP	-1.21721	1.29085e-13	0.346229	0.0928018	-1.56344	-3.97483
ENSG00000198242.13	RPL23A	-1.61874	2.89333e-11	-0.0502849	0.907803	-1.56846	-3.98723
ENSG00000198034.10	RPS4X	-1.59814	1.89409e-11	0.00229932	0.995951	-1.60044	-4.06622
ENSG00000130255.12	RPL36	-1.82821	4.09049e-12	-0.223365	0.567466	-1.60484	-4.07708
ENSG00000156482.10	RPL30	-1.8347	1.78805e-10	-0.195912	0.653478	-1.63879	-4.16093
ENSG00000100316.15	RPL3	-1.47042	3.34125e-11	0.174019	0.604147	-1.64444	-4.17489
ENSG00000171863.12	RPS7	-1.89919	1.03878e-13	-0.254336	0.49053	-1.64486	-4.17592
ENSG00000182774.10	RPS17	-2.02039	2.80064e-14	-0.346139	0.338172	-1.67425	-4.24851
ENSG00000171858.17	RPS21	-1.78924	3.65404e-15	-0.110673	0.76034	-1.67857	-4.25918
ENSG00000063177.12	RPL18	-1.82701	5.42832e-16	-0.144959	0.679635	-1.68205	-4.26777
ENSG00000142676.12	RPL11	-1.87366	1.36568e-14	-0.18994	0.606303	-1.68372	-4.2719
ENSG00000143947.12	RPS27A	-2.00528	1.90369e-14	-0.300216	0.413311	-1.70507	-4.32463
ENSG00000142937.11	RPS8	-1.82162	1.97107e-14	-0.105367	0.784072	-1.71625	-4.35224
ENSG00000163584.17	RPL22L1	-1.98904	5.56773e-16	-0.268344	0.440778	-1.7207	-4.36323
ENSG00000167526.13	RPL13	-1.77533	3.60519e-14	-0.0525648	0.899809	-1.72276	-4.36832
ENSG00000116251.9	RPL22	-1.86733	1.54991e-15	-0.136381	0.708696	-1.73095	-4.38855
ENSG00000163682.15	RPL9	-1.952	6.01421e-16	-0.215683	0.547584	-1.73632	-4.40181
ENSG00000124614.13	RPS10	-2.02181	1.87231e-15	-0.278843	0.438306	-1.74296	-4.41821
ENSG00000243678.11	NME2	-2.15157	5.22594e-18	-0.395447	0.226027	-1.75612	-4.45071
ENSG00000254772.9	EEF1G	-1.63033	4.08127e-15	0.130911	0.685768	-1.76124	-4.46336
ENSG00000147604.13	RPL7	-1.91265	1.37153e-13	-0.147468	0.713122	-1.76518	-4.47309
ENSG00000265681.7	RPL17	-2.01184	1.36568e-14	-0.242581	0.525312	-1.76926	-4.48316
ENSG00000197728.9	RPS26	-2.08792	5.82662e-16	-0.318271	0.370918	-1.76965	-4.48413
ENSG00000233927.4	RPS28	-1.82116	3.03419e-14	-0.0415781	0.923689	-1.77958	-4.50865
ENSG00000188846.13	RPL14	-1.89737	2.25164e-15	-0.112697	0.76816	-1.78467	-4.52122
ENSG00000140988.15	RPS2	-2.17828	7.17583e-18	-0.375335	0.264868	-1.80295	-4.56637
ENSG00000170889.13	RPS9	-1.76421	5.10763e-14	0.0497223	0.905748	-1.81393	-4.59349
ENSG00000270276.2	HIST2H4B	3.03129	0.0432436	4.84599	0.00260333	-1.8147	-4.59539
ENSG00000138326.18	RPS24	-1.96349	7.37225e-13	-0.129042	0.766151	-1.83445	-4.64417
ENSG00000169100.13	SLC25A6	-1.78594	4.13058e-23	0.0629897	0.840143	-1.84893	-4.67993
ENSG00000148303.16	RPL7A	-1.92413	4.26502e-15	-0.0692915	0.869218	-1.85484	-4.69453
ENSG00000162244.10	RPL29	-1.95234	2.97007e-18	-0.0876054	0.814629	-1.86474	-4.71898
ENSG00000110700.6	RPS13	-2.10246	3.11477e-18	-0.23321	0.509505	-1.86925	-4.73012
ENSG00000137154.12	RPS6	-2.06107	2.41277e-17	-0.176973	0.635517	-1.8841	-4.76679
ENSG00000125691.12	RPL23	-2.03981	1.37153e-13	-0.150866	0.725045	-1.88895	-4.77877
ENSG00000241343.9	RPL36A	-2.13377	5.81657e-16	-0.228941	0.558207	-1.90483	-4.81799
ENSG00000083845.8	RPS5	-2.08307	3.85344e-23	-0.153582	0.638046	-1.92949	-4.8789
ENSG00000186468.12	RPS23	-2.12544	1.2773e-16	-0.186603	0.633815	-1.93883	-4.90196
ENSG00000105193.8	RPS16	-2.15163	4.85703e-19	-0.178526	0.628846	-1.97311	-4.98663
ENSG00000149273.14	RPS3	-1.92249	6.32503e-14	0.0562961	0.901713	-1.97878	-5.00063
ENSG00000118181.10	RPS25	-2.13158	3.64141e-16	-0.152181	0.707258	-1.9794	-5.00216
ENSG00000269242.1	CTD-2192J16.22	-1.87884	7.3422e-07	0.101995	0.874124	-1.98084	-5.00572
ENSG00000147403.16	RPL10	-1.9912	3.82044e-17	0.00333847	0.993846	-1.99454	-5.03956
ENSG00000008988.9	RPS20	-2.15785	3.57671e-17	-0.161558	0.682615	-1.99629	-5.04388
ENSG00000144713.12	RPL32	-2.21372	3.73528e-19	-0.213057	0.563881	-2.00066	-5.05467
ENSG00000213741.8	RPS29	-2.15126	1.291e-17	-0.150461	0.700146	-2.00079	-5.05499
ENSG00000177600.8	RPLP2	-2.18301	2.83552e-22	-0.151267	0.666267	-2.03174	-5.13143
ENSG00000156508.17	EEF1A1	-1.55764	7.82145e-10	0.474512	0.133082	-2.03215	-5.13244
ENSG00000109475.16	RPL34	-2.13724	6.20729e-18	-0.0664547	0.876222	-2.07079	-5.22788
ENSG00000142534.6	RPS11	-2.17749	2.73524e-20	-0.0870064	0.825133	-2.09048	-5.27651
ENSG00000161970.12	RPL26	-2.2293	1.2034e-17	-0.109968	0.794892	-2.11933	-5.34776
ENSG00000122026.10	RPL21	-2.36058	3.79021e-20	-0.215429	0.57291	-2.14515	-5.41153
ENSG00000134419.15	RPS15A	-2.25633	1.91809e-19	-0.0903307	0.828439	-2.166	-5.46302
ENSG00000197756.9	RPL37A	-2.29242	4.15955e-18	-0.114789	0.787187	-2.17764	-5.49177
ENSG00000071082.10	RPL31	-2.30273	2.13731e-21	-0.121894	0.752133	-2.18084	-5.49967
ENSG00000177954.11	RPS27	-2.27641	4.5597e-20	-0.084825	0.839755	-2.19158	-5.5262
ENSG00000145425.9	RPS3A	-2.29547	4.04721e-18	-0.0932582	0.832056	-2.20221	-5.55245
ENSG00000108107.12	RPL28	-2.20997	1.74123e-23	0.0323952	0.937492	-2.24236	-5.65162
ENSG00000145592.13	RPL37	-2.43794	2.79612e-24	-0.0938817	0.812972	-2.34406	-5.90279
ENSG00000105372.6	RPS19	-2.48847	1.18257e-25	-0.0791714	0.844036	-2.4093	-6.06392
ENSG00000197958.12	RPL12	-2.64739	6.70652e-29	-0.226261	0.511858	-2.42113	-6.09314
ENSG00000105640.12	RPL18A	-2.49656	5.04506e-28	-0.0630702	0.872131	-2.43349	-6.12366
ENSG00000166441.12	RPL27A	-2.50918	2.77086e-24	-0.0753767	0.856586	-2.4338	-6.12443
ENSG00000231500.6	RPS18	-2.72126	8.35172e-29	-0.269567	0.43253	-2.4517	-6.16864
ENSG00000198918.7	RPL39	-2.55471	3.48724e-24	-0.0647773	0.881065	-2.48994	-6.26308
ENSG00000133112.16	TPT1	-2.13655	2.83552e-22	0.357843	0.217538	-2.49439	-6.27407
ENSG00000142541.16	RPL13A	-2.35214	3.66917e-22	0.209663	0.563756	-2.5618	-6.44056
ENSG00000272921.1	RP11-500M8.7	-2.43413	0.0271075	0.434332	0.752821	-2.86846	-7.19794
ENSG00000257390.5	RP11-762I7.5	-2.61983	0.0171484	1.12076	0.44446	-3.74059	-9.35191
ENSG00000015568.12	RGPD5	-3.17758	0.0220313	0.769777	0.660814	-3.94736	-9.86259
